# Supplementary material for: A CD36 ectodomain mediates insect pheromone detection via a putative tunnelling mechanism
Source: Nat Commun. 2016 Jun 15;7:11866. doi: 10.1038/ncomms11866 (PMC4912623; doi:10.1038/ncomms11866)
Supplement: Supplementary Data 1 — SNMP1 ectodomain protein homology model [file ncomms11866-s1.txt]

CRYST1    0.000    0.000    0.000  90.00  90.00  90.00 P 1           1
ATOM      1  N   ASP X  46      26.054  -0.665  15.550  0.00  0.00           N
ATOM      2  CA  ASP X  46      27.158  -0.988  16.454  0.00  0.00           C
ATOM      3  CB  ASP X  46      28.495  -0.787  15.701  0.00  0.00           C
ATOM      4  CG  ASP X  46      29.783  -1.176  16.459  0.00  0.00           C
ATOM      5  OD1 ASP X  46      29.749  -1.330  17.701  0.00  0.00           O
ATOM      6  OD2 ASP X  46      30.816  -1.302  15.765  0.00  0.00           O
ATOM      7  C   ASP X  46      27.092  -0.135  17.730  0.00  0.00           C
ATOM      8  O   ASP X  46      27.056  -0.694  18.826  0.00  0.00           O
ATOM      9  N   VAL X  47      27.120   1.200  17.576  0.00  0.00           N
ATOM     10  CA  VAL X  47      27.231   2.196  18.649  0.00  0.00           C
ATOM     11  CB  VAL X  47      27.387   3.622  18.045  0.00  0.00           C
ATOM     12  CG1 VAL X  47      28.660   3.742  17.175  0.00  0.00           C
ATOM     13  CG2 VAL X  47      26.150   4.092  17.243  0.00  0.00           C
ATOM     14  C   VAL X  47      26.082   2.128  19.683  0.00  0.00           C
ATOM     15  O   VAL X  47      26.290   2.532  20.828  0.00  0.00           O
ATOM     16  N   ARG X  48      24.906   1.597  19.294  0.00  0.00           N
ATOM     17  CA  ARG X  48      23.741   1.345  20.144  0.00  0.00           C
ATOM     18  CB  ARG X  48      22.496   1.190  19.245  0.00  0.00           C
ATOM     19  CG  ARG X  48      21.152   1.281  20.008  0.00  0.00           C
ATOM     20  CD  ARG X  48      20.174   0.143  19.669  0.00  0.00           C
ATOM     21  NE  ARG X  48      20.467  -1.091  20.428  0.00  0.00           N
ATOM     22  CZ  ARG X  48      19.907  -1.471  21.595  0.00  0.00           C
ATOM     23  NH1 ARG X  48      18.985  -0.724  22.225  0.00  0.00           N
ATOM     24  NH2 ARG X  48      20.273  -2.634  22.147  0.00  0.00           N
ATOM     25  C   ARG X  48      23.932   0.095  21.033  0.00  0.00           C
ATOM     26  O   ARG X  48      23.560   0.144  22.203  0.00  0.00           O
ATOM     27  N   GLU X  49      24.488  -1.004  20.486  0.00  0.00           N
ATOM     28  CA  GLU X  49      24.747  -2.282  21.166  0.00  0.00           C
ATOM     29  CB  GLU X  49      24.944  -3.399  20.115  0.00  0.00           C
ATOM     30  CG  GLU X  49      23.636  -3.806  19.398  0.00  0.00           C
ATOM     31  CD  GLU X  49      22.590  -4.529  20.269  0.00  0.00           C
ATOM     32  OE1 GLU X  49      22.915  -4.942  21.406  0.00  0.00           O
ATOM     33  OE2 GLU X  49      21.454  -4.672  19.764  0.00  0.00           O
ATOM     34  C   GLU X  49      25.953  -2.223  22.129  0.00  0.00           C
ATOM     35  O   GLU X  49      25.869  -2.802  23.214  0.00  0.00           O
ATOM     36  N   LEU X  50      27.033  -1.507  21.757  0.00  0.00           N
ATOM     37  CA  LEU X  50      28.154  -1.097  22.618  0.00  0.00           C
ATOM     38  CB  LEU X  50      29.119  -0.200  21.795  0.00  0.00           C
ATOM     39  CG  LEU X  50      30.310   0.518  22.500  0.00  0.00           C
ATOM     40  CD1 LEU X  50      29.925   1.765  23.323  0.00  0.00           C
ATOM     41  CD2 LEU X  50      31.181  -0.412  23.363  0.00  0.00           C
ATOM     42  C   LEU X  50      27.613  -0.387  23.865  0.00  0.00           C
ATOM     43  O   LEU X  50      27.914  -0.798  24.983  0.00  0.00           O
ATOM     44  N   TRP X  51      26.821   0.675  23.652  0.00  0.00           N
ATOM     45  CA  TRP X  51      26.270   1.538  24.683  0.00  0.00           C
ATOM     46  CB  TRP X  51      25.642   2.756  23.988  0.00  0.00           C
ATOM     47  CG  TRP X  51      24.947   3.707  24.902  0.00  0.00           C
ATOM     48  CD1 TRP X  51      25.525   4.707  25.607  0.00  0.00           C
ATOM     49  NE1 TRP X  51      24.576   5.327  26.389  0.00  0.00           N
ATOM     50  CE2 TRP X  51      23.336   4.742  26.232  0.00  0.00           C
ATOM     51  CZ2 TRP X  51      22.076   4.981  26.803  0.00  0.00           C
ATOM     52  CH2 TRP X  51      20.979   4.188  26.411  0.00  0.00           C
ATOM     53  CZ3 TRP X  51      21.148   3.163  25.456  0.00  0.00           C
ATOM     54  CE3 TRP X  51      22.417   2.929  24.888  0.00  0.00           C
ATOM     55  CD2 TRP X  51      23.540   3.709  25.267  0.00  0.00           C
ATOM     56  C   TRP X  51      25.291   0.790  25.619  0.00  0.00           C
ATOM     57  O   TRP X  51      25.435   0.917  26.836  0.00  0.00           O
ATOM     58  N   SER X  52      24.330   0.023  25.066  0.00  0.00           N
ATOM     59  CA  SER X  52      23.251  -0.675  25.775  0.00  0.00           C
ATOM     60  CB  SER X  52      22.250  -1.240  24.749  0.00  0.00           C
ATOM     61  OG  SER X  52      21.165  -1.885  25.384  0.00  0.00           O
ATOM     62  C   SER X  52      23.775  -1.771  26.726  0.00  0.00           C
ATOM     63  O   SER X  52      23.437  -1.757  27.910  0.00  0.00           O
ATOM     64  N   ASN X  53      24.589  -2.703  26.201  0.00  0.00           N
ATOM     65  CA  ASN X  53      25.221  -3.812  26.917  0.00  0.00           C
ATOM     66  CB  ASN X  53      24.629  -5.168  26.479  0.00  0.00           C
ATOM     67  CG  ASN X  53      23.186  -5.370  26.956  0.00  0.00           C
ATOM     68  OD1 ASN X  53      22.243  -4.915  26.309  0.00  0.00           O
ATOM     69  ND2 ASN X  53      23.005  -6.051  28.093  0.00  0.00           N
ATOM     70  C   ASN X  53      26.730  -3.709  26.667  0.00  0.00           C
ATOM     71  O   ASN X  53      27.213  -4.096  25.603  0.00  0.00           O
ATOM     72  N   THR X  54      27.442  -3.124  27.643  0.00  0.00           N
ATOM     73  CA  THR X  54      28.837  -2.693  27.560  0.00  0.00           C
ATOM     74  CB  THR X  54      29.156  -1.732  28.733  0.00  0.00           C
ATOM     75  CG2 THR X  54      30.591  -1.193  28.658  0.00  0.00           C
ATOM     76  OG1 THR X  54      28.283  -0.611  28.725  0.00  0.00           O
ATOM     77  C   THR X  54      29.791  -3.915  27.476  0.00  0.00           C
ATOM     78  O   THR X  54      29.955  -4.590  28.496  0.00  0.00           O
ATOM     79  N   PRO X  55      30.424  -4.207  26.307  0.00  0.00           N
ATOM     80  CD  PRO X  55      30.290  -3.494  25.039  0.00  0.00           C
ATOM     81  CG  PRO X  55      31.470  -3.909  24.169  0.00  0.00           C
ATOM     82  CB  PRO X  55      31.716  -5.341  24.623  0.00  0.00           C
ATOM     83  CA  PRO X  55      31.346  -5.335  26.117  0.00  0.00           C
ATOM     84  C   PRO X  55      32.594  -5.290  27.020  0.00  0.00           C
ATOM     85  O   PRO X  55      33.005  -6.350  27.497  0.00  0.00           O
ATOM     86  N   PHE X  56      33.176  -4.096  27.264  0.00  0.00           N
ATOM     87  CA  PHE X  56      34.344  -3.917  28.130  0.00  0.00           C
ATOM     88  CB  PHE X  56      35.053  -2.569  27.871  0.00  0.00           C
ATOM     89  CG  PHE X  56      34.257  -1.268  28.000  0.00  0.00           C
ATOM     90  CD1 PHE X  56      33.972  -0.717  29.274  0.00  0.00           C
ATOM     91  CE1 PHE X  56      33.322   0.533  29.383  0.00  0.00           C
ATOM     92  CZ  PHE X  56      32.962   1.248  28.223  0.00  0.00           C
ATOM     93  CE2 PHE X  56      33.239   0.706  26.951  0.00  0.00           C
ATOM     94  CD2 PHE X  56      33.879  -0.548  26.840  0.00  0.00           C
ATOM     95  C   PHE X  56      33.980  -4.124  29.623  0.00  0.00           C
ATOM     96  O   PHE X  56      33.016  -3.513  30.094  0.00  0.00           O
ATOM     97  N   PRO X  57      34.735  -4.956  30.381  0.00  0.00           N
ATOM     98  CD  PRO X  57      35.754  -5.888  29.896  0.00  0.00           C
ATOM     99  CG  PRO X  57      36.394  -6.539  31.124  0.00  0.00           C
ATOM    100  CB  PRO X  57      35.323  -6.383  32.206  0.00  0.00           C
ATOM    101  CA  PRO X  57      34.615  -5.070  31.835  0.00  0.00           C
ATOM    102  C   PRO X  57      35.252  -3.846  32.524  0.00  0.00           C
ATOM    103  O   PRO X  57      36.453  -3.601  32.365  0.00  0.00           O
ATOM    104  N   LEU X  58      34.450  -3.101  33.310  0.00  0.00           N
ATOM    105  CA  LEU X  58      34.973  -2.183  34.326  0.00  0.00           C
ATOM    106  CB  LEU X  58      34.003  -1.006  34.620  0.00  0.00           C
ATOM    107  CG  LEU X  58      33.666  -0.031  33.465  0.00  0.00           C
ATOM    108  CD1 LEU X  58      33.013   1.265  33.996  0.00  0.00           C
ATOM    109  CD2 LEU X  58      34.912   0.371  32.677  0.00  0.00           C
ATOM    110  C   LEU X  58      35.342  -2.947  35.615  0.00  0.00           C
ATOM    111  O   LEU X  58      34.893  -4.069  35.863  0.00  0.00           O
ATOM    112  N   HIE X  59      36.165  -2.285  36.439  0.00  0.00           N
ATOM    113  CA  HIE X  59      36.662  -2.720  37.747  0.00  0.00           C
ATOM    114  CB  HIE X  59      38.102  -3.251  37.601  0.00  0.00           C
ATOM    115  CG  HIE X  59      38.283  -4.355  36.581  0.00  0.00           C
ATOM    116  ND1 HIE X  59      37.682  -5.613  36.640  0.00  0.00           N
ATOM    117  CE1 HIE X  59      38.087  -6.255  35.535  0.00  0.00           C
ATOM    118  NE2 HIE X  59      38.897  -5.476  34.797  0.00  0.00           N
ATOM    119  CD2 HIE X  59      39.031  -4.269  35.441  0.00  0.00           C
ATOM    120  C   HIE X  59      36.612  -1.539  38.734  0.00  0.00           C
ATOM    121  O   HIE X  59      36.546  -0.379  38.320  0.00  0.00           O
ATOM    122  N   PHE X  60      36.655  -1.836  40.045  0.00  0.00           N
ATOM    123  CA  PHE X  60      36.496  -0.847  41.113  0.00  0.00           C
ATOM    124  CB  PHE X  60      34.995  -0.590  41.359  0.00  0.00           C
ATOM    125  CG  PHE X  60      34.708   0.655  42.180  0.00  0.00           C
ATOM    126  CD1 PHE X  60      34.469   1.894  41.535  0.00  0.00           C
ATOM    127  CE1 PHE X  60      34.213   3.055  42.295  0.00  0.00           C
ATOM    128  CZ  PHE X  60      34.197   2.981  43.703  0.00  0.00           C
ATOM    129  CE2 PHE X  60      34.439   1.751  44.348  0.00  0.00           C
ATOM    130  CD2 PHE X  60      34.683   0.590  43.589  0.00  0.00           C
ATOM    131  C   PHE X  60      37.283  -1.282  42.362  0.00  0.00           C
ATOM    132  O   PHE X  60      36.742  -1.878  43.295  0.00  0.00           O
ATOM    133  N   TYR X  61      38.585  -0.965  42.344  0.00  0.00           N
ATOM    134  CA  TYR X  61      39.564  -1.161  43.415  0.00  0.00           C
ATOM    135  CB  TYR X  61      40.977  -1.101  42.805  0.00  0.00           C
ATOM    136  CG  TYR X  61      41.274  -2.035  41.630  0.00  0.00           C
ATOM    137  CD1 TYR X  61      40.833  -1.698  40.326  0.00  0.00           C
ATOM    138  CE1 TYR X  61      41.101  -2.548  39.236  0.00  0.00           C
ATOM    139  CZ  TYR X  61      41.798  -3.767  39.438  0.00  0.00           C
ATOM    140  OH  TYR X  61      42.008  -4.617  38.393  0.00  0.00           O
ATOM    141  CE2 TYR X  61      42.265  -4.098  40.738  0.00  0.00           C
ATOM    142  CD2 TYR X  61      42.012  -3.226  41.819  0.00  0.00           C
ATOM    143  C   TYR X  61      39.379  -0.085  44.501  0.00  0.00           C
ATOM    144  O   TYR X  61      39.140   1.080  44.175  0.00  0.00           O
ATOM    145  N   ILE X  62      39.500  -0.475  45.784  0.00  0.00           N
ATOM    146  CA  ILE X  62      39.231   0.374  46.956  0.00  0.00           C
ATOM    147  CB  ILE X  62      37.882  -0.019  47.630  0.00  0.00           C
ATOM    148  CG2 ILE X  62      37.684   0.802  48.924  0.00  0.00           C
ATOM    149  CG1 ILE X  62      36.655   0.145  46.684  0.00  0.00           C
ATOM    150  CD1 ILE X  62      35.398  -0.620  47.114  0.00  0.00           C
ATOM    151  C   ILE X  62      40.425   0.313  47.929  0.00  0.00           C
ATOM    152  O   ILE X  62      40.879  -0.768  48.306  0.00  0.00           O
ATOM    153  N   TYR X  63      40.892   1.497  48.360  0.00  0.00           N
ATOM    154  CA  TYR X  63      42.112   1.723  49.133  0.00  0.00           C
ATOM    155  CB  TYR X  63      43.235   2.275  48.245  0.00  0.00           C
ATOM    156  CG  TYR X  63      43.579   1.456  47.016  0.00  0.00           C
ATOM    157  CD1 TYR X  63      42.814   1.629  45.842  0.00  0.00           C
ATOM    158  CE1 TYR X  63      43.155   0.932  44.672  0.00  0.00           C
ATOM    159  CZ  TYR X  63      44.277   0.065  44.655  0.00  0.00           C
ATOM    160  OH  TYR X  63      44.611  -0.588  43.503  0.00  0.00           O
ATOM    161  CE2 TYR X  63      45.034  -0.125  45.840  0.00  0.00           C
ATOM    162  CD2 TYR X  63      44.676   0.561  47.022  0.00  0.00           C
ATOM    163  C   TYR X  63      41.809   2.670  50.302  0.00  0.00           C
ATOM    164  O   TYR X  63      41.891   3.894  50.191  0.00  0.00           O
ATOM    165  N   VAL X  64      41.449   2.057  51.430  0.00  0.00           N
ATOM    166  CA  VAL X  64      41.130   2.678  52.717  0.00  0.00           C
ATOM    167  CB  VAL X  64      40.320   1.657  53.562  0.00  0.00           C
ATOM    168  CG1 VAL X  64      39.036   1.221  52.809  0.00  0.00           C
ATOM    169  CG2 VAL X  64      41.205   0.451  53.957  0.00  0.00           C
ATOM    170  C   VAL X  64      42.397   3.209  53.431  0.00  0.00           C
ATOM    171  O   VAL X  64      43.519   3.057  52.939  0.00  0.00           O
ATOM    172  N   PHE X  65      42.199   3.830  54.606  0.00  0.00           N
ATOM    173  CA  PHE X  65      43.235   4.457  55.427  0.00  0.00           C
ATOM    174  CB  PHE X  65      43.263   5.965  55.161  0.00  0.00           C
ATOM    175  CG  PHE X  65      43.754   6.378  53.785  0.00  0.00           C
ATOM    176  CD1 PHE X  65      45.108   6.176  53.424  0.00  0.00           C
ATOM    177  CE1 PHE X  65      45.567   6.571  52.151  0.00  0.00           C
ATOM    178  CZ  PHE X  65      44.680   7.192  51.248  0.00  0.00           C
ATOM    179  CE2 PHE X  65      43.329   7.391  51.603  0.00  0.00           C
ATOM    180  CD2 PHE X  65      42.866   6.978  52.865  0.00  0.00           C
ATOM    181  C   PHE X  65      42.983   4.162  56.911  0.00  0.00           C
ATOM    182  O   PHE X  65      41.942   4.536  57.459  0.00  0.00           O
ATOM    183  N   NLN X  66      43.958   3.482  57.540  0.00  0.00           N
ATOM    184  CA  NLN X  66      43.858   2.924  58.883  0.00  0.00           C
ATOM    185  CB  NLN X  66      44.429   1.486  58.902  0.00  0.00           C
ATOM    186  CG  NLN X  66      43.819   0.670  60.042  0.00  0.00           C
ATOM    187  OD1 NLN X  66      42.589   0.647  60.141  0.00  0.00           O
ATOM    188  ND2 NLN X  66      44.640  -0.041  60.846  0.00  0.00           N
ATOM    189  C   NLN X  66      44.537   3.838  59.915  0.00  0.00           C
ATOM    190  O   NLN X  66      45.764   3.967  59.910  0.00  0.00           O
ATOM    191  N   VAL X  67      43.723   4.465  60.784  0.00  0.00           N
ATOM    192  CA  VAL X  67      44.124   5.398  61.842  0.00  0.00           C
ATOM    193  CB  VAL X  67      42.892   6.167  62.425  0.00  0.00           C
ATOM    194  CG1 VAL X  67      43.355   7.290  63.380  0.00  0.00           C
ATOM    195  CG2 VAL X  67      41.956   6.790  61.365  0.00  0.00           C
ATOM    196  C   VAL X  67      44.923   4.640  62.926  0.00  0.00           C
ATOM    197  O   VAL X  67      44.342   4.096  63.866  0.00  0.00           O
ATOM    198  N   THR X  68      46.260   4.600  62.788  0.00  0.00           N
ATOM    199  CA  THR X  68      47.173   3.962  63.747  0.00  0.00           C
ATOM    200  CB  THR X  68      48.513   3.614  63.045  0.00  0.00           C
ATOM    201  CG2 THR X  68      49.366   4.825  62.634  0.00  0.00           C
ATOM    202  OG1 THR X  68      49.298   2.758  63.855  0.00  0.00           O
ATOM    203  C   THR X  68      47.332   4.753  65.079  0.00  0.00           C
ATOM    204  O   THR X  68      48.060   4.288  65.958  0.00  0.00           O
ATOM    205  N   ASN X  69      46.676   5.923  65.248  0.00  0.00           N
ATOM    206  CA  ASN X  69      46.755   6.748  66.457  0.00  0.00           C
ATOM    207  CB  ASN X  69      48.086   7.549  66.429  0.00  0.00           C
ATOM    208  CG  ASN X  69      48.195   8.682  65.394  0.00  0.00           C
ATOM    209  OD1 ASN X  69      47.502   8.692  64.379  0.00  0.00           O
ATOM    210  ND2 ASN X  69      49.078   9.651  65.655  0.00  0.00           N
ATOM    211  C   ASN X  69      45.456   7.581  66.698  0.00  0.00           C
ATOM    212  O   ASN X  69      45.495   8.810  66.619  0.00  0.00           O
ATOM    213  N   PRO X  70      44.299   6.937  67.015  0.00  0.00           N
ATOM    214  CD  PRO X  70      44.135   5.494  67.104  0.00  0.00           C
ATOM    215  CG  PRO X  70      42.801   5.250  67.800  0.00  0.00           C
ATOM    216  CB  PRO X  70      41.976   6.435  67.304  0.00  0.00           C
ATOM    217  CA  PRO X  70      43.006   7.579  67.320  0.00  0.00           C
ATOM    218  C   PRO X  70      42.954   8.312  68.684  0.00  0.00           C
ATOM    219  O   PRO X  70      42.132   9.218  68.841  0.00  0.00           O
ATOM    220  N   ASP X  71      43.802   7.921  69.654  0.00  0.00           N
ATOM    221  CA  ASP X  71      43.939   8.547  70.973  0.00  0.00           C
ATOM    222  CB  ASP X  71      44.424   7.480  71.980  0.00  0.00           C
ATOM    223  CG  ASP X  71      44.463   7.974  73.436  0.00  0.00           C
ATOM    224  OD1 ASP X  71      43.436   8.527  73.890  0.00  0.00           O
ATOM    225  OD2 ASP X  71      45.516   7.776  74.082  0.00  0.00           O
ATOM    226  C   ASP X  71      44.881   9.772  70.950  0.00  0.00           C
ATOM    227  O   ASP X  71      44.702  10.680  71.762  0.00  0.00           O
ATOM    228  N   GLU X  72      45.864   9.800  70.031  0.00  0.00           N
ATOM    229  CA  GLU X  72      46.839  10.878  69.855  0.00  0.00           C
ATOM    230  CB  GLU X  72      48.136  10.331  69.228  0.00  0.00           C
ATOM    231  CG  GLU X  72      49.000   9.433  70.142  0.00  0.00           C
ATOM    232  CD  GLU X  72      48.302   8.175  70.690  0.00  0.00           C
ATOM    233  OE1 GLU X  72      47.855   7.346  69.867  0.00  0.00           O
ATOM    234  OE2 GLU X  72      48.229   8.055  71.933  0.00  0.00           O
ATOM    235  C   GLU X  72      46.274  12.032  69.001  0.00  0.00           C
ATOM    236  O   GLU X  72      46.574  13.182  69.311  0.00  0.00           O
ATOM    237  N   VAL X  73      45.452  11.753  67.965  0.00  0.00           N
ATOM    238  CA  VAL X  73      44.713  12.782  67.214  0.00  0.00           C
ATOM    239  CB  VAL X  73      44.016  12.193  65.956  0.00  0.00           C
ATOM    240  CG1 VAL X  73      42.932  11.146  66.269  0.00  0.00           C
ATOM    241  CG2 VAL X  73      43.405  13.314  65.091  0.00  0.00           C
ATOM    242  C   VAL X  73      43.744  13.559  68.130  0.00  0.00           C
ATOM    243  O   VAL X  73      43.671  14.784  68.021  0.00  0.00           O
ATOM    244  N   SER X  74      43.038  12.857  69.037  0.00  0.00           N
ATOM    245  CA  SER X  74      42.155  13.442  70.046  0.00  0.00           C
ATOM    246  CB  SER X  74      41.207  12.354  70.569  0.00  0.00           C
ATOM    247  OG  SER X  74      41.811  11.482  71.503  0.00  0.00           O
ATOM    248  C   SER X  74      42.906  14.199  71.167  0.00  0.00           C
ATOM    249  O   SER X  74      42.315  15.091  71.774  0.00  0.00           O
ATOM    250  N   GLU X  75      44.196  13.892  71.402  0.00  0.00           N
ATOM    251  CA  GLU X  75      45.141  14.668  72.219  0.00  0.00           C
ATOM    252  CB  GLU X  75      46.276  13.711  72.663  0.00  0.00           C
ATOM    253  CG  GLU X  75      47.356  14.284  73.607  0.00  0.00           C
ATOM    254  CD  GLU X  75      48.449  15.140  72.938  0.00  0.00           C
ATOM    255  OE1 GLU X  75      48.776  14.883  71.756  0.00  0.00           O
ATOM    256  OE2 GLU X  75      48.966  16.038  73.639  0.00  0.00           O
ATOM    257  C   GLU X  75      45.650  15.945  71.497  0.00  0.00           C
ATOM    258  O   GLU X  75      46.130  16.855  72.175  0.00  0.00           O
ATOM    259  N   GLY X  76      45.510  16.041  70.158  0.00  0.00           N
ATOM    260  CA  GLY X  76      45.862  17.188  69.315  0.00  0.00           C
ATOM    261  C   GLY X  76      47.052  16.978  68.365  0.00  0.00           C
ATOM    262  O   GLY X  76      47.353  17.896  67.600  0.00  0.00           O
ATOM    263  N   ALA X  77      47.707  15.800  68.383  0.00  0.00           N
ATOM    264  CA  ALA X  77      48.749  15.399  67.436  0.00  0.00           C
ATOM    265  CB  ALA X  77      49.391  14.080  67.904  0.00  0.00           C
ATOM    266  C   ALA X  77      48.199  15.246  66.002  0.00  0.00           C
ATOM    267  O   ALA X  77      46.996  15.077  65.789  0.00  0.00           O
ATOM    268  N   LYS X  78      49.117  15.246  65.021  0.00  0.00           N
ATOM    269  CA  LYS X  78      48.847  14.901  63.624  0.00  0.00           C
ATOM    270  CB  LYS X  78      50.098  15.148  62.756  0.00  0.00           C
ATOM    271  CG  LYS X  78      50.488  16.636  62.651  0.00  0.00           C
ATOM    272  CD  LYS X  78      51.800  16.825  61.876  0.00  0.00           C
ATOM    273  CE  LYS X  78      52.175  18.311  61.816  0.00  0.00           C
ATOM    274  NZ  LYS X  78      53.476  18.522  61.159  0.00  0.00           N
ATOM    275  C   LYS X  78      48.431  13.415  63.535  0.00  0.00           C
ATOM    276  O   LYS X  78      49.159  12.568  64.066  0.00  0.00           O
ATOM    277  N   PRO X  79      47.319  13.070  62.842  0.00  0.00           N
ATOM    278  CD  PRO X  79      46.298  13.968  62.322  0.00  0.00           C
ATOM    279  CG  PRO X  79      45.135  13.098  61.853  0.00  0.00           C
ATOM    280  CB  PRO X  79      45.757  11.737  61.579  0.00  0.00           C
ATOM    281  CA  PRO X  79      47.029  11.695  62.438  0.00  0.00           C
ATOM    282  C   PRO X  79      48.197  11.079  61.645  0.00  0.00           C
ATOM    283  O   PRO X  79      48.926  11.771  60.930  0.00  0.00           O
ATOM    284  N   ARG X  80      48.297   9.750  61.735  0.00  0.00           N
ATOM    285  CA  ARG X  80      49.098   8.887  60.880  0.00  0.00           C
ATOM    286  CB  ARG X  80      50.297   8.271  61.629  0.00  0.00           C
ATOM    287  CG  ARG X  80      51.236   9.269  62.339  0.00  0.00           C
ATOM    288  CD  ARG X  80      52.615   8.675  62.678  0.00  0.00           C
ATOM    289  NE  ARG X  80      52.533   7.437  63.480  0.00  0.00           N
ATOM    290  CZ  ARG X  80      52.783   6.176  63.067  0.00  0.00           C
ATOM    291  NH1 ARG X  80      53.168   5.889  61.812  0.00  0.00           N
ATOM    292  NH2 ARG X  80      52.641   5.169  63.937  0.00  0.00           N
ATOM    293  C   ARG X  80      48.159   7.795  60.361  0.00  0.00           C
ATOM    294  O   ARG X  80      47.433   7.176  61.146  0.00  0.00           O
ATOM    295  N   LEU X  81      48.190   7.567  59.040  0.00  0.00           N
ATOM    296  CA  LEU X  81      47.360   6.580  58.349  0.00  0.00           C
ATOM    297  CB  LEU X  81      46.347   7.274  57.408  0.00  0.00           C
ATOM    298  CG  LEU X  81      45.445   8.377  58.031  0.00  0.00           C
ATOM    299  CD1 LEU X  81      44.477   8.982  56.998  0.00  0.00           C
ATOM    300  CD2 LEU X  81      44.616   7.904  59.233  0.00  0.00           C
ATOM    301  C   LEU X  81      48.233   5.548  57.609  0.00  0.00           C
ATOM    302  O   LEU X  81      49.404   5.796  57.305  0.00  0.00           O
ATOM    303  N   GLN X  82      47.628   4.387  57.309  0.00  0.00           N
ATOM    304  CA  GLN X  82      48.258   3.245  56.645  0.00  0.00           C
ATOM    305  CB  GLN X  82      48.656   2.176  57.688  0.00  0.00           C
ATOM    306  CG  GLN X  82      49.476   1.026  57.069  0.00  0.00           C
ATOM    307  CD  GLN X  82      49.915  -0.035  58.092  0.00  0.00           C
ATOM    308  OE1 GLN X  82      50.327   0.286  59.206  0.00  0.00           O
ATOM    309  NE2 GLN X  82      49.838  -1.315  57.716  0.00  0.00           N
ATOM    310  C   GLN X  82      47.297   2.717  55.572  0.00  0.00           C
ATOM    311  O   GLN X  82      46.239   2.171  55.898  0.00  0.00           O
ATOM    312  N   GLU X  83      47.681   2.898  54.296  0.00  0.00           N
ATOM    313  CA  GLU X  83      46.928   2.449  53.127  0.00  0.00           C
ATOM    314  CB  GLU X  83      47.565   2.983  51.824  0.00  0.00           C
ATOM    315  CG  GLU X  83      46.642   2.781  50.600  0.00  0.00           C
ATOM    316  CD  GLU X  83      47.333   3.071  49.259  0.00  0.00           C
ATOM    317  OE1 GLU X  83      47.978   4.135  49.150  0.00  0.00           O
ATOM    318  OE2 GLU X  83      47.198   2.224  48.348  0.00  0.00           O
ATOM    319  C   GLU X  83      46.821   0.911  53.124  0.00  0.00           C
ATOM    320  O   GLU X  83      47.836   0.215  53.044  0.00  0.00           O
ATOM    321  N   VAL X  84      45.578   0.409  53.186  0.00  0.00           N
ATOM    322  CA  VAL X  84      45.208  -0.997  52.984  0.00  0.00           C
ATOM    323  CB  VAL X  84      44.464  -1.575  54.224  0.00  0.00           C
ATOM    324  CG1 VAL X  84      44.067  -3.053  53.993  0.00  0.00           C
ATOM    325  CG2 VAL X  84      45.293  -1.469  55.524  0.00  0.00           C
ATOM    326  C   VAL X  84      44.364  -1.080  51.699  0.00  0.00           C
ATOM    327  O   VAL X  84      43.471  -0.260  51.483  0.00  0.00           O
ATOM    328  N   GLY X  85      44.642  -2.095  50.868  0.00  0.00           N
ATOM    329  CA  GLY X  85      43.927  -2.394  49.630  0.00  0.00           C
ATOM    330  C   GLY X  85      44.841  -2.896  48.494  0.00  0.00           C
ATOM    331  O   GLY X  85      46.068  -2.890  48.641  0.00  0.00           O
ATOM    332  N   PRO X  86      44.264  -3.307  47.342  0.00  0.00           N
ATOM    333  CD  PRO X  86      45.015  -3.852  46.212  0.00  0.00           C
ATOM    334  CG  PRO X  86      43.988  -4.252  45.158  0.00  0.00           C
ATOM    335  CB  PRO X  86      42.840  -3.287  45.436  0.00  0.00           C
ATOM    336  CA  PRO X  86      42.865  -3.088  46.958  0.00  0.00           C
ATOM    337  C   PRO X  86      41.827  -4.003  47.646  0.00  0.00           C
ATOM    338  O   PRO X  86      42.154  -5.049  48.212  0.00  0.00           O
ATOM    339  N   PHE X  87      40.554  -3.605  47.490  0.00  0.00           N
ATOM    340  CA  PHE X  87      39.355  -4.432  47.584  0.00  0.00           C
ATOM    341  CB  PHE X  87      38.514  -4.106  48.841  0.00  0.00           C
ATOM    342  CG  PHE X  87      39.200  -4.301  50.186  0.00  0.00           C
ATOM    343  CD1 PHE X  87      39.820  -3.207  50.837  0.00  0.00           C
ATOM    344  CE1 PHE X  87      40.419  -3.377  52.103  0.00  0.00           C
ATOM    345  CZ  PHE X  87      40.400  -4.642  52.729  0.00  0.00           C
ATOM    346  CE2 PHE X  87      39.784  -5.737  52.083  0.00  0.00           C
ATOM    347  CD2 PHE X  87      39.188  -5.570  50.815  0.00  0.00           C
ATOM    348  C   PHE X  87      38.595  -4.202  46.266  0.00  0.00           C
ATOM    349  O   PHE X  87      37.732  -3.323  46.179  0.00  0.00           O
ATOM    350  N   VAL X  88      38.985  -4.950  45.218  0.00  0.00           N
ATOM    351  CA  VAL X  88      38.458  -4.838  43.853  0.00  0.00           C
ATOM    352  CB  VAL X  88      39.451  -5.447  42.831  0.00  0.00           C
ATOM    353  CG1 VAL X  88      39.729  -6.942  43.076  0.00  0.00           C
ATOM    354  CG2 VAL X  88      39.019  -5.200  41.365  0.00  0.00           C
ATOM    355  C   VAL X  88      37.049  -5.430  43.719  0.00  0.00           C
ATOM    356  O   VAL X  88      36.693  -6.402  44.392  0.00  0.00           O
ATOM    357  N   PHE X  89      36.284  -4.844  42.784  0.00  0.00           N
ATOM    358  CA  PHE X  89      34.979  -5.310  42.354  0.00  0.00           C
ATOM    359  CB  PHE X  89      33.852  -4.615  43.139  0.00  0.00           C
ATOM    360  CG  PHE X  89      33.818  -4.886  44.634  0.00  0.00           C
ATOM    361  CD1 PHE X  89      34.673  -4.190  45.517  0.00  0.00           C
ATOM    362  CE1 PHE X  89      34.685  -4.512  46.889  0.00  0.00           C
ATOM    363  CZ  PHE X  89      33.785  -5.475  47.396  0.00  0.00           C
ATOM    364  CE2 PHE X  89      32.900  -6.136  46.527  0.00  0.00           C
ATOM    365  CD2 PHE X  89      32.936  -5.858  45.151  0.00  0.00           C
ATOM    366  C   PHE X  89      34.808  -5.094  40.844  0.00  0.00           C
ATOM    367  O   PHE X  89      34.629  -3.958  40.396  0.00  0.00           O
ATOM    368  N   ASP X  90      34.807  -6.195  40.072  0.00  0.00           N
ATOM    369  CA  ASP X  90      34.362  -6.223  38.673  0.00  0.00           C
ATOM    370  CB  ASP X  90      34.555  -7.631  38.064  0.00  0.00           C
ATOM    371  CG  ASP X  90      36.013  -8.097  37.879  0.00  0.00           C
ATOM    372  OD1 ASP X  90      36.878  -7.731  38.708  0.00  0.00           O
ATOM    373  OD2 ASP X  90      36.241  -8.850  36.906  0.00  0.00           O
ATOM    374  C   ASP X  90      32.881  -5.783  38.584  0.00  0.00           C
ATOM    375  O   ASP X  90      32.086  -6.064  39.483  0.00  0.00           O
ATOM    376  N   GLU X  91      32.524  -5.094  37.491  0.00  0.00           N
ATOM    377  CA  GLU X  91      31.228  -4.430  37.290  0.00  0.00           C
ATOM    378  CB  GLU X  91      31.472  -2.980  36.822  0.00  0.00           C
ATOM    379  CG  GLU X  91      32.006  -2.074  37.949  0.00  0.00           C
ATOM    380  CD  GLU X  91      32.238  -0.618  37.525  0.00  0.00           C
ATOM    381  OE1 GLU X  91      31.323  -0.029  36.908  0.00  0.00           O
ATOM    382  OE2 GLU X  91      33.332  -0.102  37.847  0.00  0.00           O
ATOM    383  C   GLU X  91      30.316  -5.180  36.299  0.00  0.00           C
ATOM    384  O   GLU X  91      30.758  -6.048  35.542  0.00  0.00           O
ATOM    385  N   TRP X  92      29.030  -4.787  36.308  0.00  0.00           N
ATOM    386  CA  TRP X  92      27.952  -5.260  35.436  0.00  0.00           C
ATOM    387  CB  TRP X  92      27.181  -6.426  36.083  0.00  0.00           C
ATOM    388  CG  TRP X  92      28.034  -7.551  36.582  0.00  0.00           C
ATOM    389  CD1 TRP X  92      28.510  -7.683  37.844  0.00  0.00           C
ATOM    390  NE1 TRP X  92      29.379  -8.748  37.900  0.00  0.00           N
ATOM    391  CE2 TRP X  92      29.532  -9.339  36.663  0.00  0.00           C
ATOM    392  CZ2 TRP X  92      30.336 -10.389  36.188  0.00  0.00           C
ATOM    393  CH2 TRP X  92      30.218 -10.798  34.844  0.00  0.00           C
ATOM    394  CZ3 TRP X  92      29.308 -10.144  33.986  0.00  0.00           C
ATOM    395  CE3 TRP X  92      28.531  -9.066  34.464  0.00  0.00           C
ATOM    396  CD2 TRP X  92      28.626  -8.635  35.811  0.00  0.00           C
ATOM    397  C   TRP X  92      27.036  -4.066  35.136  0.00  0.00           C
ATOM    398  O   TRP X  92      26.420  -3.505  36.048  0.00  0.00           O
ATOM    399  N   LYS X  93      26.998  -3.662  33.856  0.00  0.00           N
ATOM    400  CA  LYS X  93      26.482  -2.372  33.393  0.00  0.00           C
ATOM    401  CB  LYS X  93      27.634  -1.485  32.874  0.00  0.00           C
ATOM    402  CG  LYS X  93      28.710  -1.206  33.948  0.00  0.00           C
ATOM    403  CD  LYS X  93      29.864  -0.332  33.432  0.00  0.00           C
ATOM    404  CE  LYS X  93      29.518   1.161  33.321  0.00  0.00           C
ATOM    405  NZ  LYS X  93      29.430   1.820  34.639  0.00  0.00           N
ATOM    406  C   LYS X  93      25.388  -2.611  32.342  0.00  0.00           C
ATOM    407  O   LYS X  93      25.666  -3.098  31.241  0.00  0.00           O
ATOM    408  N   ASP X  94      24.145  -2.274  32.720  0.00  0.00           N
ATOM    409  CA  ASP X  94      22.909  -2.514  31.977  0.00  0.00           C
ATOM    410  CB  ASP X  94      22.056  -3.592  32.684  0.00  0.00           C
ATOM    411  CG  ASP X  94      22.684  -4.994  32.630  0.00  0.00           C
ATOM    412  OD1 ASP X  94      23.567  -5.263  33.475  0.00  0.00           O
ATOM    413  OD2 ASP X  94      22.267  -5.776  31.747  0.00  0.00           O
ATOM    414  C   ASP X  94      22.141  -1.190  31.837  0.00  0.00           C
ATOM    415  O   ASP X  94      21.650  -0.647  32.831  0.00  0.00           O
ATOM    416  N   LYS X  95      22.036  -0.693  30.591  0.00  0.00           N
ATOM    417  CA  LYS X  95      21.159   0.416  30.211  0.00  0.00           C
ATOM    418  CB  LYS X  95      21.611   1.089  28.896  0.00  0.00           C
ATOM    419  CG  LYS X  95      23.067   1.582  28.817  0.00  0.00           C
ATOM    420  CD  LYS X  95      23.437   2.640  29.870  0.00  0.00           C
ATOM    421  CE  LYS X  95      24.810   3.277  29.606  0.00  0.00           C
ATOM    422  NZ  LYS X  95      25.923   2.318  29.743  0.00  0.00           N
ATOM    423  C   LYS X  95      19.718  -0.125  30.104  0.00  0.00           C
ATOM    424  O   LYS X  95      19.378  -0.825  29.146  0.00  0.00           O
ATOM    425  N   TYR X  96      18.896   0.186  31.117  0.00  0.00           N
ATOM    426  CA  TYR X  96      17.500  -0.228  31.271  0.00  0.00           C
ATOM    427  CB  TYR X  96      17.311  -0.822  32.687  0.00  0.00           C
ATOM    428  CG  TYR X  96      16.008  -1.593  32.855  0.00  0.00           C
ATOM    429  CD1 TYR X  96      15.841  -2.832  32.192  0.00  0.00           C
ATOM    430  CE1 TYR X  96      14.601  -3.505  32.235  0.00  0.00           C
ATOM    431  CZ  TYR X  96      13.512  -2.935  32.947  0.00  0.00           C
ATOM    432  OH  TYR X  96      12.301  -3.565  32.959  0.00  0.00           O
ATOM    433  CE2 TYR X  96      13.686  -1.704  33.635  0.00  0.00           C
ATOM    434  CD2 TYR X  96      14.932  -1.043  33.592  0.00  0.00           C
ATOM    435  C   TYR X  96      16.519   0.931  30.966  0.00  0.00           C
ATOM    436  O   TYR X  96      16.917   2.095  30.868  0.00  0.00           O
ATOM    437  N   ASP X  97      15.222   0.587  30.831  0.00  0.00           N
ATOM    438  CA  ASP X  97      14.083   1.445  30.465  0.00  0.00           C
ATOM    439  CB  ASP X  97      13.460   2.125  31.710  0.00  0.00           C
ATOM    440  CG  ASP X  97      14.424   2.986  32.544  0.00  0.00           C
ATOM    441  OD1 ASP X  97      14.732   4.115  32.106  0.00  0.00           O
ATOM    442  OD2 ASP X  97      14.827   2.499  33.624  0.00  0.00           O
ATOM    443  C   ASP X  97      14.362   2.365  29.251  0.00  0.00           C
ATOM    444  O   ASP X  97      14.144   3.577  29.302  0.00  0.00           O
ATOM    445  N   LEU X  98      14.848   1.756  28.155  0.00  0.00           N
ATOM    446  CA  LEU X  98      15.177   2.408  26.887  0.00  0.00           C
ATOM    447  CB  LEU X  98      16.038   1.476  25.998  0.00  0.00           C
ATOM    448  CG  LEU X  98      17.328   0.896  26.634  0.00  0.00           C
ATOM    449  CD1 LEU X  98      18.167   0.163  25.569  0.00  0.00           C
ATOM    450  CD2 LEU X  98      18.177   1.974  27.329  0.00  0.00           C
ATOM    451  C   LEU X  98      13.901   2.822  26.134  0.00  0.00           C
ATOM    452  O   LEU X  98      13.036   1.982  25.866  0.00  0.00           O
ATOM    453  N   GLU X  99      13.819   4.110  25.761  0.00  0.00           N
ATOM    454  CA  GLU X  99      12.851   4.652  24.801  0.00  0.00           C
ATOM    455  CB  GLU X  99      11.511   5.016  25.488  0.00  0.00           C
ATOM    456  CG  GLU X  99      11.597   6.104  26.579  0.00  0.00           C
ATOM    457  CD  GLU X  99      10.247   6.524  27.189  0.00  0.00           C
ATOM    458  OE1 GLU X  99       9.305   5.698  27.198  0.00  0.00           O
ATOM    459  OE2 GLU X  99      10.182   7.679  27.665  0.00  0.00           O
ATOM    460  C   GLU X  99      13.449   5.846  24.031  0.00  0.00           C
ATOM    461  O   GLU X  99      14.192   6.656  24.591  0.00  0.00           O
ATOM    462  N   ASP X 100      13.075   5.958  22.745  0.00  0.00           N
ATOM    463  CA  ASP X 100      13.392   7.084  21.859  0.00  0.00           C
ATOM    464  CB  ASP X 100      13.478   6.603  20.388  0.00  0.00           C
ATOM    465  CG  ASP X 100      14.549   5.541  20.052  0.00  0.00           C
ATOM    466  OD1 ASP X 100      15.190   4.991  20.974  0.00  0.00           O
ATOM    467  OD2 ASP X 100      14.703   5.284  18.837  0.00  0.00           O
ATOM    468  C   ASP X 100      12.324   8.190  22.000  0.00  0.00           C
ATOM    469  O   ASP X 100      11.146   7.903  22.238  0.00  0.00           O
ATOM    470  N   ASP X 101      12.747   9.453  21.818  0.00  0.00           N
ATOM    471  CA  ASP X 101      11.898  10.651  21.895  0.00  0.00           C
ATOM    472  CB  ASP X 101      11.758  11.057  23.387  0.00  0.00           C
ATOM    473  CG  ASP X 101      10.696  12.137  23.641  0.00  0.00           C
ATOM    474  OD1 ASP X 101       9.508  11.852  23.367  0.00  0.00           O
ATOM    475  OD2 ASP X 101      11.084  13.231  24.103  0.00  0.00           O
ATOM    476  C   ASP X 101      12.431  11.800  21.002  0.00  0.00           C
ATOM    477  O   ASP X 101      13.546  11.739  20.476  0.00  0.00           O
ATOM    478  N   VAL X 102      11.609  12.862  20.866  0.00  0.00           N
ATOM    479  CA  VAL X 102      11.831  14.118  20.132  0.00  0.00           C
ATOM    480  CB  VAL X 102      12.530  15.186  21.036  0.00  0.00           C
ATOM    481  CG1 VAL X 102      13.869  14.724  21.648  0.00  0.00           C
ATOM    482  CG2 VAL X 102      12.698  16.557  20.342  0.00  0.00           C
ATOM    483  C   VAL X 102      12.434  13.879  18.729  0.00  0.00           C
ATOM    484  O   VAL X 102      13.560  14.279  18.447  0.00  0.00           O
ATOM    485  N   VAL X 103      11.656  13.218  17.851  0.00  0.00           N
ATOM    486  CA  VAL X 103      11.985  12.859  16.459  0.00  0.00           C
ATOM    487  CB  VAL X 103      11.565  13.987  15.464  0.00  0.00           C
ATOM    488  CG1 VAL X 103      10.038  14.237  15.494  0.00  0.00           C
ATOM    489  CG2 VAL X 103      12.305  15.332  15.652  0.00  0.00           C
ATOM    490  C   VAL X 103      13.429  12.315  16.289  0.00  0.00           C
ATOM    491  O   VAL X 103      14.197  12.800  15.455  0.00  0.00           O
ATOM    492  N   GLU X 104      13.783  11.296  17.100  0.00  0.00           N
ATOM    493  CA  GLU X 104      15.078  10.593  17.166  0.00  0.00           C
ATOM    494  CB  GLU X 104      15.453   9.954  15.796  0.00  0.00           C
ATOM    495  CG  GLU X 104      14.374   9.096  15.094  0.00  0.00           C
ATOM    496  CD  GLU X 104      14.099   7.738  15.759  0.00  0.00           C
ATOM    497  OE1 GLU X 104      13.775   7.728  16.966  0.00  0.00           O
ATOM    498  OE2 GLU X 104      14.192   6.719  15.038  0.00  0.00           O
ATOM    499  C   GLU X 104      16.255  11.414  17.757  0.00  0.00           C
ATOM    500  O   GLU X 104      17.338  10.850  17.924  0.00  0.00           O
ATOM    501  N   ASP X 105      16.071  12.711  18.083  0.00  0.00           N
ATOM    502  CA  ASP X 105      17.096  13.625  18.614  0.00  0.00           C
ATOM    503  CB  ASP X 105      16.549  15.077  18.597  0.00  0.00           C
ATOM    504  CG  ASP X 105      17.548  16.227  18.828  0.00  0.00           C
ATOM    505  OD1 ASP X 105      18.744  15.977  19.091  0.00  0.00           O
ATOM    506  OD2 ASP X 105      17.079  17.383  18.728  0.00  0.00           O
ATOM    507  C   ASP X 105      17.627  13.211  20.007  0.00  0.00           C
ATOM    508  O   ASP X 105      18.788  13.499  20.285  0.00  0.00           O
ATOM    509  N   THR X 106      16.833  12.520  20.853  0.00  0.00           N
ATOM    510  CA  THR X 106      17.236  12.042  22.185  0.00  0.00           C
ATOM    511  CB  THR X 106      16.747  13.051  23.275  0.00  0.00           C
ATOM    512  CG2 THR X 106      15.458  12.655  24.022  0.00  0.00           C
ATOM    513  OG1 THR X 106      17.747  13.261  24.254  0.00  0.00           O
ATOM    514  C   THR X 106      16.787  10.585  22.444  0.00  0.00           C
ATOM    515  O   THR X 106      15.920  10.043  21.753  0.00  0.00           O
ATOM    516  N   VAL X 107      17.350  10.003  23.514  0.00  0.00           N
ATOM    517  CA  VAL X 107      16.887   8.793  24.209  0.00  0.00           C
ATOM    518  CB  VAL X 107      17.733   7.540  23.837  0.00  0.00           C
ATOM    519  CG1 VAL X 107      17.467   7.109  22.386  0.00  0.00           C
ATOM    520  CG2 VAL X 107      19.249   7.697  24.098  0.00  0.00           C
ATOM    521  C   VAL X 107      16.885   9.032  25.731  0.00  0.00           C
ATOM    522  O   VAL X 107      17.673   9.832  26.242  0.00  0.00           O
ATOM    523  N   SER X 108      16.032   8.277  26.444  0.00  0.00           N
ATOM    524  CA  SER X 108      15.937   8.234  27.905  0.00  0.00           C
ATOM    525  CB  SER X 108      14.613   8.851  28.392  0.00  0.00           C
ATOM    526  OG  SER X 108      13.488   8.049  28.126  0.00  0.00           O
ATOM    527  C   SER X 108      16.150   6.802  28.421  0.00  0.00           C
ATOM    528  O   SER X 108      15.679   5.831  27.820  0.00  0.00           O
ATOM    529  N   PHE X 109      16.890   6.696  29.536  0.00  0.00           N
ATOM    530  CA  PHE X 109      17.437   5.454  30.087  0.00  0.00           C
ATOM    531  CB  PHE X 109      18.649   5.016  29.232  0.00  0.00           C
ATOM    532  CG  PHE X 109      19.856   5.938  29.344  0.00  0.00           C
ATOM    533  CD1 PHE X 109      19.889   7.144  28.608  0.00  0.00           C
ATOM    534  CE1 PHE X 109      20.968   8.034  28.764  0.00  0.00           C
ATOM    535  CZ  PHE X 109      22.037   7.719  29.630  0.00  0.00           C
ATOM    536  CE2 PHE X 109      22.013   6.512  30.362  0.00  0.00           C
ATOM    537  CD2 PHE X 109      20.921   5.627  30.227  0.00  0.00           C
ATOM    538  C   PHE X 109      17.845   5.608  31.569  0.00  0.00           C
ATOM    539  O   PHE X 109      17.734   6.678  32.174  0.00  0.00           O
ATOM    540  N   THR X 110      18.359   4.498  32.120  0.00  0.00           N
ATOM    541  CA  THR X 110      18.879   4.334  33.473  0.00  0.00           C
ATOM    542  CB  THR X 110      17.733   3.811  34.370  0.00  0.00           C
ATOM    543  CG2 THR X 110      18.210   3.469  35.779  0.00  0.00           C
ATOM    544  OG1 THR X 110      16.705   4.780  34.494  0.00  0.00           O
ATOM    545  C   THR X 110      20.065   3.348  33.414  0.00  0.00           C
ATOM    546  O   THR X 110      19.901   2.225  32.938  0.00  0.00           O
ATOM    547  N   MET X 111      21.241   3.753  33.932  0.00  0.00           N
ATOM    548  CA  MET X 111      22.456   2.936  34.000  0.00  0.00           C
ATOM    549  CB  MET X 111      23.699   3.691  33.468  0.00  0.00           C
ATOM    550  CG  MET X 111      24.307   4.858  34.267  0.00  0.00           C
ATOM    551  SD  MET X 111      23.369   6.408  34.368  0.00  0.00           S
ATOM    552  CE  MET X 111      22.363   6.163  35.859  0.00  0.00           C
ATOM    553  C   MET X 111      22.606   2.294  35.394  0.00  0.00           C
ATOM    554  O   MET X 111      23.160   2.887  36.322  0.00  0.00           O
ATOM    555  N   ARG X 112      22.086   1.063  35.523  0.00  0.00           N
ATOM    556  CA  ARG X 112      22.250   0.183  36.684  0.00  0.00           C
ATOM    557  CB  ARG X 112      21.263  -1.000  36.606  0.00  0.00           C
ATOM    558  CG  ARG X 112      19.790  -0.555  36.684  0.00  0.00           C
ATOM    559  CD  ARG X 112      18.840  -1.759  36.727  0.00  0.00           C
ATOM    560  NE  ARG X 112      17.436  -1.318  36.795  0.00  0.00           N
ATOM    561  CZ  ARG X 112      16.473  -1.756  37.630  0.00  0.00           C
ATOM    562  NH1 ARG X 112      16.682  -2.736  38.525  0.00  0.00           N
ATOM    563  NH2 ARG X 112      15.261  -1.189  37.564  0.00  0.00           N
ATOM    564  C   ARG X 112      23.696  -0.336  36.740  0.00  0.00           C
ATOM    565  O   ARG X 112      24.214  -0.839  35.738  0.00  0.00           O
ATOM    566  N   ASN X 113      24.324  -0.227  37.924  0.00  0.00           N
ATOM    567  CA  ASN X 113      25.690  -0.677  38.190  0.00  0.00           C
ATOM    568  CB  ASN X 113      26.673   0.515  38.156  0.00  0.00           C
ATOM    569  CG  ASN X 113      28.167   0.148  38.259  0.00  0.00           C
ATOM    570  OD1 ASN X 113      28.970   0.995  38.645  0.00  0.00           O
ATOM    571  ND2 ASN X 113      28.569  -1.077  37.898  0.00  0.00           N
ATOM    572  C   ASN X 113      25.740  -1.467  39.507  0.00  0.00           C
ATOM    573  O   ASN X 113      25.326  -0.985  40.564  0.00  0.00           O
ATOM    574  N   THR X 114      26.265  -2.695  39.394  0.00  0.00           N
ATOM    575  CA  THR X 114      26.422  -3.702  40.440  0.00  0.00           C
ATOM    576  CB  THR X 114      25.232  -4.688  40.331  0.00  0.00           C
ATOM    577  CG2 THR X 114      25.219  -5.585  39.088  0.00  0.00           C
ATOM    578  OG1 THR X 114      25.181  -5.517  41.456  0.00  0.00           O
ATOM    579  C   THR X 114      27.828  -4.347  40.348  0.00  0.00           C
ATOM    580  O   THR X 114      28.451  -4.351  39.284  0.00  0.00           O
ATOM    581  N   PHE X 115      28.336  -4.864  41.482  0.00  0.00           N
ATOM    582  CA  PHE X 115      29.771  -4.976  41.774  0.00  0.00           C
ATOM    583  CB  PHE X 115      30.149  -3.789  42.708  0.00  0.00           C
ATOM    584  CG  PHE X 115      30.182  -2.381  42.123  0.00  0.00           C
ATOM    585  CD1 PHE X 115      29.101  -1.489  42.339  0.00  0.00           C
ATOM    586  CE1 PHE X 115      29.193  -0.143  41.923  0.00  0.00           C
ATOM    587  CZ  PHE X 115      30.361   0.322  41.286  0.00  0.00           C
ATOM    588  CE2 PHE X 115      31.428  -0.564  41.045  0.00  0.00           C
ATOM    589  CD2 PHE X 115      31.345  -1.910  41.465  0.00  0.00           C
ATOM    590  C   PHE X 115      30.113  -6.347  42.419  0.00  0.00           C
ATOM    591  O   PHE X 115      30.069  -6.448  43.637  0.00  0.00           O
ATOM    592  N   ILE X 116      30.477  -7.401  41.658  0.00  0.00           N
ATOM    593  CA  ILE X 116      31.002  -8.674  42.217  0.00  0.00           C
ATOM    594  CB  ILE X 116      30.967  -9.844  41.181  0.00  0.00           C
ATOM    595  CG2 ILE X 116      31.825  -9.552  39.929  0.00  0.00           C
ATOM    596  CG1 ILE X 116      31.415 -11.165  41.885  0.00  0.00           C
ATOM    597  CD1 ILE X 116      31.613 -12.434  41.043  0.00  0.00           C
ATOM    598  C   ILE X 116      32.426  -8.494  42.801  0.00  0.00           C
ATOM    599  O   ILE X 116      33.285  -7.930  42.128  0.00  0.00           O
ATOM    600  N   PHE X 117      32.686  -9.047  44.006  0.00  0.00           N
ATOM    601  CA  PHE X 117      34.013  -9.140  44.639  0.00  0.00           C
ATOM    602  CB  PHE X 117      33.860  -9.527  46.129  0.00  0.00           C
ATOM    603  CG  PHE X 117      35.151  -9.453  46.943  0.00  0.00           C
ATOM    604  CD1 PHE X 117      35.889  -8.246  47.002  0.00  0.00           C
ATOM    605  CE1 PHE X 117      37.103  -8.179  47.716  0.00  0.00           C
ATOM    606  CZ  PHE X 117      37.590  -9.324  48.383  0.00  0.00           C
ATOM    607  CE2 PHE X 117      36.851 -10.524  48.352  0.00  0.00           C
ATOM    608  CD2 PHE X 117      35.637 -10.590  47.632  0.00  0.00           C
ATOM    609  C   PHE X 117      34.944 -10.154  43.936  0.00  0.00           C
ATOM    610  O   PHE X 117      34.500 -11.208  43.474  0.00  0.00           O
ATOM    611  N   ASN X 118      36.255  -9.857  43.935  0.00  0.00           N
ATOM    612  CA  ASN X 118      37.326 -10.676  43.359  0.00  0.00           C
ATOM    613  CB  ASN X 118      37.868 -10.027  42.061  0.00  0.00           C
ATOM    614  CG  ASN X 118      36.965 -10.192  40.830  0.00  0.00           C
ATOM    615  OD1 ASN X 118      37.377 -10.788  39.838  0.00  0.00           O
ATOM    616  ND2 ASN X 118      35.743  -9.652  40.864  0.00  0.00           N
ATOM    617  C   ASN X 118      38.410 -10.901  44.444  0.00  0.00           C
ATOM    618  O   ASN X 118      39.333 -10.088  44.540  0.00  0.00           O
ATOM    619  N   PRO X 119      38.310 -11.974  45.275  0.00  0.00           N
ATOM    620  CD  PRO X 119      37.212 -12.940  45.278  0.00  0.00           C
ATOM    621  CG  PRO X 119      37.319 -13.738  46.577  0.00  0.00           C
ATOM    622  CB  PRO X 119      38.804 -13.662  46.920  0.00  0.00           C
ATOM    623  CA  PRO X 119      39.256 -12.302  46.356  0.00  0.00           C
ATOM    624  C   PRO X 119      40.744 -12.355  45.950  0.00  0.00           C
ATOM    625  O   PRO X 119      41.591 -11.871  46.704  0.00  0.00           O
ATOM    626  N   LYS X 120      41.047 -12.952  44.781  0.00  0.00           N
ATOM    627  CA  LYS X 120      42.396 -13.191  44.253  0.00  0.00           C
ATOM    628  CB  LYS X 120      42.322 -14.132  43.024  0.00  0.00           C
ATOM    629  CG  LYS X 120      41.749 -15.538  43.309  0.00  0.00           C
ATOM    630  CD  LYS X 120      42.629 -16.387  44.249  0.00  0.00           C
ATOM    631  CE  LYS X 120      41.994 -17.740  44.599  0.00  0.00           C
ATOM    632  NZ  LYS X 120      40.808 -17.596  45.465  0.00  0.00           N
ATOM    633  C   LYS X 120      43.116 -11.878  43.899  0.00  0.00           C
ATOM    634  O   LYS X 120      44.251 -11.672  44.332  0.00  0.00           O
ATOM    635  N   GLU X 121      42.446 -11.003  43.128  0.00  0.00           N
ATOM    636  CA  GLU X 121      42.905  -9.673  42.719  0.00  0.00           C
ATOM    637  CB  GLU X 121      41.918  -9.133  41.665  0.00  0.00           C
ATOM    638  CG  GLU X 121      41.992  -9.800  40.278  0.00  0.00           C
ATOM    639  CD  GLU X 121      40.898  -9.286  39.325  0.00  0.00           C
ATOM    640  OE1 GLU X 121      40.797  -8.047  39.161  0.00  0.00           O
ATOM    641  OE2 GLU X 121      40.179 -10.140  38.761  0.00  0.00           O
ATOM    642  C   GLU X 121      43.035  -8.669  43.894  0.00  0.00           C
ATOM    643  O   GLU X 121      43.820  -7.728  43.781  0.00  0.00           O
ATOM    644  N   SER X 122      42.291  -8.863  45.003  0.00  0.00           N
ATOM    645  CA  SER X 122      42.350  -8.064  46.236  0.00  0.00           C
ATOM    646  CB  SER X 122      41.045  -8.255  47.035  0.00  0.00           C
ATOM    647  OG  SER X 122      39.928  -7.753  46.335  0.00  0.00           O
ATOM    648  C   SER X 122      43.550  -8.460  47.121  0.00  0.00           C
ATOM    649  O   SER X 122      44.107  -9.554  46.979  0.00  0.00           O
ATOM    650  N   LEU X 123      43.879  -7.596  48.103  0.00  0.00           N
ATOM    651  CA  LEU X 123      44.579  -7.999  49.323  0.00  0.00           C
ATOM    652  CB  LEU X 123      45.289  -6.818  50.029  0.00  0.00           C
ATOM    653  CG  LEU X 123      46.507  -6.200  49.293  0.00  0.00           C
ATOM    654  CD1 LEU X 123      47.276  -5.265  50.253  0.00  0.00           C
ATOM    655  CD2 LEU X 123      47.488  -7.231  48.694  0.00  0.00           C
ATOM    656  C   LEU X 123      43.552  -8.715  50.236  0.00  0.00           C
ATOM    657  O   LEU X 123      42.823  -8.026  50.955  0.00  0.00           O
ATOM    658  N   PRO X 124      43.468 -10.070  50.171  0.00  0.00           N
ATOM    659  CD  PRO X 124      44.651 -10.924  50.079  0.00  0.00           C
ATOM    660  CG  PRO X 124      44.588 -11.856  51.301  0.00  0.00           C
ATOM    661  CB  PRO X 124      43.206 -11.608  51.925  0.00  0.00           C
ATOM    662  CA  PRO X 124      42.458 -10.966  50.751  0.00  0.00           C
ATOM    663  C   PRO X 124      41.028 -10.461  51.026  0.00  0.00           C
ATOM    664  O   PRO X 124      40.570  -9.471  50.451  0.00  0.00           O
ATOM    665  N   LEU X 125      40.286 -11.261  51.813  0.00  0.00           N
ATOM    666  CA  LEU X 125      38.835 -11.232  51.979  0.00  0.00           C
ATOM    667  CB  LEU X 125      38.383 -12.322  52.986  0.00  0.00           C
ATOM    668  CG  LEU X 125      38.444 -13.789  52.487  0.00  0.00           C
ATOM    669  CD1 LEU X 125      39.880 -14.307  52.252  0.00  0.00           C
ATOM    670  CD2 LEU X 125      37.721 -14.711  53.491  0.00  0.00           C
ATOM    671  C   LEU X 125      38.339  -9.866  52.460  0.00  0.00           C
ATOM    672  O   LEU X 125      39.045  -9.148  53.176  0.00  0.00           O
ATOM    673  N   THR X 126      37.066  -9.580  52.135  0.00  0.00           N
ATOM    674  CA  THR X 126      36.285  -8.570  52.832  0.00  0.00           C
ATOM    675  CB  THR X 126      34.994  -8.157  52.074  0.00  0.00           C
ATOM    676  CG2 THR X 126      35.275  -7.661  50.646  0.00  0.00           C
ATOM    677  OG1 THR X 126      34.019  -9.182  51.994  0.00  0.00           O
ATOM    678  C   THR X 126      36.110  -9.044  54.295  0.00  0.00           C
ATOM    679  O   THR X 126      36.905  -8.614  55.125  0.00  0.00           O
ATOM    680  N   GLY X 127      35.138  -9.929  54.591  0.00  0.00           N
ATOM    681  CA  GLY X 127      34.592 -10.314  55.904  0.00  0.00           C
ATOM    682  C   GLY X 127      35.519 -10.431  57.137  0.00  0.00           C
ATOM    683  O   GLY X 127      35.000 -10.365  58.252  0.00  0.00           O
ATOM    684  N   GLU X 128      36.844 -10.597  56.966  0.00  0.00           N
ATOM    685  CA  GLU X 128      37.846 -10.781  58.025  0.00  0.00           C
ATOM    686  CB  GLU X 128      38.840 -11.884  57.596  0.00  0.00           C
ATOM    687  CG  GLU X 128      38.198 -13.262  57.321  0.00  0.00           C
ATOM    688  CD  GLU X 128      37.355 -13.790  58.493  0.00  0.00           C
ATOM    689  OE1 GLU X 128      37.947 -14.021  59.571  0.00  0.00           O
ATOM    690  OE2 GLU X 128      36.130 -13.952  58.294  0.00  0.00           O
ATOM    691  C   GLU X 128      38.600  -9.493  58.440  0.00  0.00           C
ATOM    692  O   GLU X 128      38.822  -9.314  59.638  0.00  0.00           O
ATOM    693  N   GLU X 129      38.995  -8.611  57.494  0.00  0.00           N
ATOM    694  CA  GLU X 129      39.699  -7.325  57.727  0.00  0.00           C
ATOM    695  CB  GLU X 129      40.064  -6.713  56.347  0.00  0.00           C
ATOM    696  CG  GLU X 129      41.202  -7.425  55.577  0.00  0.00           C
ATOM    697  CD  GLU X 129      42.641  -7.044  55.970  0.00  0.00           C
ATOM    698  OE1 GLU X 129      42.826  -6.085  56.752  0.00  0.00           O
ATOM    699  OE2 GLU X 129      43.552  -7.719  55.446  0.00  0.00           O
ATOM    700  C   GLU X 129      38.871  -6.356  58.630  0.00  0.00           C
ATOM    701  O   GLU X 129      37.675  -6.574  58.815  0.00  0.00           O
ATOM    702  N   GLU X 130      39.489  -5.309  59.225  0.00  0.00           N
ATOM    703  CA  GLU X 130      38.874  -4.425  60.247  0.00  0.00           C
ATOM    704  CB  GLU X 130      39.001  -5.057  61.665  0.00  0.00           C
ATOM    705  CG  GLU X 130      38.113  -6.274  61.990  0.00  0.00           C
ATOM    706  CD  GLU X 130      36.598  -6.002  61.999  0.00  0.00           C
ATOM    707  OE1 GLU X 130      36.194  -4.860  62.317  0.00  0.00           O
ATOM    708  OE2 GLU X 130      35.855  -6.968  61.719  0.00  0.00           O
ATOM    709  C   GLU X 130      39.532  -3.024  60.264  0.00  0.00           C
ATOM    710  O   GLU X 130      40.594  -2.876  60.844  0.00  0.00           O
ATOM    711  N   ILE X 131      38.919  -1.985  59.678  0.00  0.00           N
ATOM    712  CA  ILE X 131      39.449  -0.609  59.549  0.00  0.00           C
ATOM    713  CB  ILE X 131      39.029   0.023  58.193  0.00  0.00           C
ATOM    714  CG2 ILE X 131      39.682   1.419  58.000  0.00  0.00           C
ATOM    715  CG1 ILE X 131      39.339  -0.868  56.970  0.00  0.00           C
ATOM    716  CD1 ILE X 131      38.379  -0.543  55.828  0.00  0.00           C
ATOM    717  C   ILE X 131      38.945   0.312  60.679  0.00  0.00           C
ATOM    718  O   ILE X 131      37.740   0.558  60.766  0.00  0.00           O
ATOM    719  N   ILE X 132      39.872   0.918  61.446  0.00  0.00           N
ATOM    720  CA  ILE X 132      39.620   2.118  62.258  0.00  0.00           C
ATOM    721  CB  ILE X 132      40.528   2.170  63.512  0.00  0.00           C
ATOM    722  CG2 ILE X 132      42.030   2.250  63.189  0.00  0.00           C
ATOM    723  CG1 ILE X 132      40.043   3.293  64.471  0.00  0.00           C
ATOM    724  CD1 ILE X 132      40.486   3.117  65.926  0.00  0.00           C
ATOM    725  C   ILE X 132      39.705   3.407  61.416  0.00  0.00           C
ATOM    726  O   ILE X 132      40.586   3.564  60.566  0.00  0.00           O
ATOM    727  N   LEU X 133      38.750   4.313  61.679  0.00  0.00           N
ATOM    728  CA  LEU X 133      38.441   5.531  60.922  0.00  0.00           C
ATOM    729  CB  LEU X 133      37.888   5.149  59.519  0.00  0.00           C
ATOM    730  CG  LEU X 133      36.900   3.951  59.417  0.00  0.00           C
ATOM    731  CD1 LEU X 133      35.534   4.171  60.097  0.00  0.00           C
ATOM    732  CD2 LEU X 133      36.704   3.537  57.947  0.00  0.00           C
ATOM    733  C   LEU X 133      37.477   6.456  61.713  0.00  0.00           C
ATOM    734  O   LEU X 133      36.847   5.997  62.670  0.00  0.00           O
ATOM    735  N   PRO X 134      37.309   7.743  61.316  0.00  0.00           N
ATOM    736  CD  PRO X 134      38.209   8.493  60.446  0.00  0.00           C
ATOM    737  CG  PRO X 134      37.740   9.952  60.488  0.00  0.00           C
ATOM    738  CB  PRO X 134      36.264   9.852  60.854  0.00  0.00           C
ATOM    739  CA  PRO X 134      36.226   8.624  61.769  0.00  0.00           C
ATOM    740  C   PRO X 134      34.842   7.957  61.738  0.00  0.00           C
ATOM    741  O   PRO X 134      34.526   7.237  60.795  0.00  0.00           O
ATOM    742  N   HIE X 135      34.038   8.216  62.780  0.00  0.00           N
ATOM    743  CA  HIE X 135      32.711   7.655  63.030  0.00  0.00           C
ATOM    744  CB  HIE X 135      32.442   7.807  64.551  0.00  0.00           C
ATOM    745  CG  HIE X 135      31.348   6.948  65.142  0.00  0.00           C
ATOM    746  ND1 HIE X 135      31.088   5.621  64.800  0.00  0.00           N
ATOM    747  CE1 HIE X 135      30.116   5.223  65.631  0.00  0.00           C
ATOM    748  NE2 HIE X 135      29.772   6.207  66.480  0.00  0.00           N
ATOM    749  CD2 HIE X 135      30.546   7.305  66.191  0.00  0.00           C
ATOM    750  C   HIE X 135      31.690   8.367  62.101  0.00  0.00           C
ATOM    751  O   HIE X 135      31.229   9.453  62.462  0.00  0.00           O
ATOM    752  N   PRO X 136      31.385   7.841  60.881  0.00  0.00           N
ATOM    753  CD  PRO X 136      31.623   6.491  60.392  0.00  0.00           C
ATOM    754  CG  PRO X 136      31.786   6.618  58.881  0.00  0.00           C
ATOM    755  CB  PRO X 136      30.872   7.787  58.515  0.00  0.00           C
ATOM    756  CA  PRO X 136      30.632   8.551  59.835  0.00  0.00           C
ATOM    757  C   PRO X 136      29.122   8.705  60.123  0.00  0.00           C
ATOM    758  O   PRO X 136      28.439   9.360  59.346  0.00  0.00           O
ATOM    759  N   ILE X 137      28.612   8.127  61.220  0.00  0.00           N
ATOM    760  CA  ILE X 137      27.383   8.501  61.926  0.00  0.00           C
ATOM    761  CB  ILE X 137      26.955   7.438  62.992  0.00  0.00           C
ATOM    762  CG2 ILE X 137      28.175   6.707  63.589  0.00  0.00           C
ATOM    763  CG1 ILE X 137      26.043   7.957  64.151  0.00  0.00           C
ATOM    764  CD1 ILE X 137      24.846   8.823  63.755  0.00  0.00           C
ATOM    765  C   ILE X 137      27.584   9.902  62.516  0.00  0.00           C
ATOM    766  O   ILE X 137      27.012  10.856  61.994  0.00  0.00           O
ATOM    767  N   MET X 138      28.342   9.990  63.622  0.00  0.00           N
ATOM    768  CA  MET X 138      28.307  11.082  64.589  0.00  0.00           C
ATOM    769  CB  MET X 138      29.214  10.714  65.787  0.00  0.00           C
ATOM    770  CG  MET X 138      29.365  11.835  66.827  0.00  0.00           C
ATOM    771  SD  MET X 138      27.804  12.571  67.393  0.00  0.00           S
ATOM    772  CE  MET X 138      28.349  14.268  67.679  0.00  0.00           C
ATOM    773  C   MET X 138      28.657  12.447  63.977  0.00  0.00           C
ATOM    774  O   MET X 138      28.111  13.453  64.427  0.00  0.00           O
ATOM    775  N   LEU X 139      29.532  12.489  62.962  0.00  0.00           N
ATOM    776  CA  LEU X 139      29.970  13.728  62.334  0.00  0.00           C
ATOM    777  CB  LEU X 139      31.345  13.530  61.661  0.00  0.00           C
ATOM    778  CG  LEU X 139      32.470  12.964  62.580  0.00  0.00           C
ATOM    779  CD1 LEU X 139      33.830  13.108  61.875  0.00  0.00           C
ATOM    780  CD2 LEU X 139      32.525  13.612  63.977  0.00  0.00           C
ATOM    781  C   LEU X 139      28.825  14.334  61.475  0.00  0.00           C
ATOM    782  O   LEU X 139      28.432  15.459  61.790  0.00  0.00           O
ATOM    783  N   PRO X 140      28.211  13.627  60.490  0.00  0.00           N
ATOM    784  CD  PRO X 140      28.818  12.547  59.718  0.00  0.00           C
ATOM    785  CG  PRO X 140      27.996  12.384  58.441  0.00  0.00           C
ATOM    786  CB  PRO X 140      26.629  12.948  58.818  0.00  0.00           C
ATOM    787  CA  PRO X 140      26.895  13.972  59.922  0.00  0.00           C
ATOM    788  C   PRO X 140      25.675  14.009  60.880  0.00  0.00           C
ATOM    789  O   PRO X 140      24.628  14.526  60.483  0.00  0.00           O
ATOM    790  N   GLY X 141      25.781  13.463  62.103  0.00  0.00           N
ATOM    791  CA  GLY X 141      24.750  13.514  63.145  0.00  0.00           C
ATOM    792  C   GLY X 141      24.782  14.834  63.930  0.00  0.00           C
ATOM    793  O   GLY X 141      23.726  15.326  64.330  0.00  0.00           O
ATOM    794  N   GLY X 142      25.986  15.412  64.098  0.00  0.00           N
ATOM    795  CA  GLY X 142      26.272  16.725  64.651  0.00  0.00           C
ATOM    796  C   GLY X 142      26.226  17.874  63.624  0.00  0.00           C
ATOM    797  O   GLY X 142      26.193  19.024  64.061  0.00  0.00           O
ATOM    798  N   ILE X 143      26.207  17.594  62.300  0.00  0.00           N
ATOM    799  CA  ILE X 143      26.024  18.591  61.229  0.00  0.00           C
ATOM    800  CB  ILE X 143      26.838  18.221  59.942  0.00  0.00           C
ATOM    801  CG2 ILE X 143      26.034  17.388  58.918  0.00  0.00           C
ATOM    802  CG1 ILE X 143      27.371  19.468  59.184  0.00  0.00           C
ATOM    803  CD1 ILE X 143      28.463  20.253  59.924  0.00  0.00           C
ATOM    804  C   ILE X 143      24.527  18.824  60.934  0.00  0.00           C
ATOM    805  O   ILE X 143      24.133  19.974  60.731  0.00  0.00           O
ATOM    806  N   SER X 144      23.717  17.743  60.894  0.00  0.00           N
ATOM    807  CA  SER X 144      22.275  17.764  60.628  0.00  0.00           C
ATOM    808  CB  SER X 144      21.713  16.331  60.550  0.00  0.00           C
ATOM    809  OG  SER X 144      21.806  15.624  61.774  0.00  0.00           O
ATOM    810  C   SER X 144      21.519  18.626  61.655  0.00  0.00           C
ATOM    811  O   SER X 144      20.586  19.338  61.277  0.00  0.00           O
ATOM    812  N   VAL X 145      21.978  18.608  62.920  0.00  0.00           N
ATOM    813  CA  VAL X 145      21.709  19.635  63.910  0.00  0.00           C
ATOM    814  CB  VAL X 145      21.820  19.072  65.346  0.00  0.00           C
ATOM    815  CG1 VAL X 145      23.203  18.553  65.790  0.00  0.00           C
ATOM    816  CG2 VAL X 145      21.316  20.148  66.317  0.00  0.00           C
ATOM    817  C   VAL X 145      22.609  20.858  63.655  0.00  0.00           C
ATOM    818  O   VAL X 145      23.834  20.800  63.787  0.00  0.00           O
ATOM    819  N   GLN X 146      21.960  21.972  63.307  0.00  0.00           N
ATOM    820  CA  GLN X 146      22.494  23.332  63.351  0.00  0.00           C
ATOM    821  CB  GLN X 146      21.729  24.220  62.340  0.00  0.00           C
ATOM    822  CG  GLN X 146      20.197  24.312  62.536  0.00  0.00           C
ATOM    823  CD  GLN X 146      19.431  23.058  62.080  0.00  0.00           C
ATOM    824  OE1 GLN X 146      19.490  22.678  60.912  0.00  0.00           O
ATOM    825  NE2 GLN X 146      18.712  22.402  62.997  0.00  0.00           N
ATOM    826  C   GLN X 146      22.431  23.911  64.784  0.00  0.00           C
ATOM    827  O   GLN X 146      21.681  23.432  65.640  0.00  0.00           O
ATOM    828  N   ARG X 147      23.195  24.995  65.010  0.00  0.00           N
ATOM    829  CA  ARG X 147      23.223  25.783  66.252  0.00  0.00           C
ATOM    830  CB  ARG X 147      24.247  26.928  66.083  0.00  0.00           C
ATOM    831  CG  ARG X 147      24.686  27.579  67.413  0.00  0.00           C
ATOM    832  CD  ARG X 147      25.484  28.885  67.225  0.00  0.00           C
ATOM    833  NE  ARG X 147      26.627  28.750  66.301  0.00  0.00           N
ATOM    834  CZ  ARG X 147      27.832  28.198  66.547  0.00  0.00           C
ATOM    835  NH1 ARG X 147      28.173  27.719  67.754  0.00  0.00           N
ATOM    836  NH2 ARG X 147      28.717  28.123  65.544  0.00  0.00           N
ATOM    837  C   ARG X 147      21.831  26.338  66.643  0.00  0.00           C
ATOM    838  O   ARG X 147      21.543  26.445  67.836  0.00  0.00           O
ATOM    839  N   GLU X 148      20.978  26.658  65.646  0.00  0.00           N
ATOM    840  CA  GLU X 148      19.613  27.171  65.790  0.00  0.00           C
ATOM    841  CB  GLU X 148      19.022  27.445  64.388  0.00  0.00           C
ATOM    842  CG  GLU X 148      17.629  28.111  64.383  0.00  0.00           C
ATOM    843  CD  GLU X 148      17.556  29.536  64.962  0.00  0.00           C
ATOM    844  OE1 GLU X 148      18.614  30.192  65.101  0.00  0.00           O
ATOM    845  OE2 GLU X 148      16.415  29.964  65.243  0.00  0.00           O
ATOM    846  C   GLU X 148      18.725  26.226  66.622  0.00  0.00           C
ATOM    847  O   GLU X 148      18.090  26.696  67.568  0.00  0.00           O
ATOM    848  N   LYS X 149      18.707  24.916  66.294  0.00  0.00           N
ATOM    849  CA  LYS X 149      18.048  23.875  67.084  0.00  0.00           C
ATOM    850  CB  LYS X 149      17.424  22.797  66.167  0.00  0.00           C
ATOM    851  CG  LYS X 149      16.431  21.905  66.939  0.00  0.00           C
ATOM    852  CD  LYS X 149      15.696  20.909  66.026  0.00  0.00           C
ATOM    853  CE  LYS X 149      14.678  20.097  66.839  0.00  0.00           C
ATOM    854  NZ  LYS X 149      13.895  19.180  65.992  0.00  0.00           N
ATOM    855  C   LYS X 149      19.045  23.331  68.126  0.00  0.00           C
ATOM    856  O   LYS X 149      19.618  22.251  67.963  0.00  0.00           O
ATOM    857  N   ALA X 150      19.238  24.109  69.205  0.00  0.00           N
ATOM    858  CA  ALA X 150      20.025  23.732  70.381  0.00  0.00           C
ATOM    859  CB  ALA X 150      20.139  24.939  71.324  0.00  0.00           C
ATOM    860  C   ALA X 150      19.432  22.515  71.124  0.00  0.00           C
ATOM    861  O   ALA X 150      20.202  21.745  71.692  0.00  0.00           O
ATOM    862  N   ALA X 151      18.098  22.327  71.099  0.00  0.00           N
ATOM    863  CA  ALA X 151      17.378  21.214  71.723  0.00  0.00           C
ATOM    864  CB  ALA X 151      15.865  21.458  71.599  0.00  0.00           C
ATOM    865  C   ALA X 151      17.759  19.836  71.144  0.00  0.00           C
ATOM    866  O   ALA X 151      17.875  18.885  71.917  0.00  0.00           O
ATOM    867  N   MET X 152      17.971  19.732  69.816  0.00  0.00           N
ATOM    868  CA  MET X 152      18.482  18.533  69.142  0.00  0.00           C
ATOM    869  CB  MET X 152      18.207  18.626  67.624  0.00  0.00           C
ATOM    870  CG  MET X 152      18.684  17.400  66.821  0.00  0.00           C
ATOM    871  SD  MET X 152      18.457  17.503  65.021  0.00  0.00           S
ATOM    872  CE  MET X 152      16.698  17.119  64.863  0.00  0.00           C
ATOM    873  C   MET X 152      19.978  18.289  69.446  0.00  0.00           C
ATOM    874  O   MET X 152      20.373  17.128  69.499  0.00  0.00           O
ATOM    875  N   MET X 153      20.800  19.339  69.653  0.00  0.00           N
ATOM    876  CA  MET X 153      22.237  19.221  69.939  0.00  0.00           C
ATOM    877  CB  MET X 153      22.929  20.590  69.770  0.00  0.00           C
ATOM    878  CG  MET X 153      24.460  20.486  69.874  0.00  0.00           C
ATOM    879  SD  MET X 153      25.343  22.071  69.882  0.00  0.00           S
ATOM    880  CE  MET X 153      24.866  22.700  71.516  0.00  0.00           C
ATOM    881  C   MET X 153      22.456  18.642  71.349  0.00  0.00           C
ATOM    882  O   MET X 153      23.273  17.736  71.514  0.00  0.00           O
ATOM    883  N   GLU X 154      21.684  19.141  72.330  0.00  0.00           N
ATOM    884  CA  GLU X 154      21.529  18.587  73.671  0.00  0.00           C
ATOM    885  CB  GLU X 154      20.585  19.487  74.505  0.00  0.00           C
ATOM    886  CG  GLU X 154      21.114  20.908  74.790  0.00  0.00           C
ATOM    887  CD  GLU X 154      22.333  20.924  75.719  0.00  0.00           C
ATOM    888  OE1 GLU X 154      23.464  20.904  75.185  0.00  0.00           O
ATOM    889  OE2 GLU X 154      22.114  20.960  76.951  0.00  0.00           O
ATOM    890  C   GLU X 154      21.010  17.136  73.634  0.00  0.00           C
ATOM    891  O   GLU X 154      21.461  16.349  74.461  0.00  0.00           O
ATOM    892  N   LEU X 155      20.109  16.769  72.695  0.00  0.00           N
ATOM    893  CA  LEU X 155      19.566  15.411  72.542  0.00  0.00           C
ATOM    894  CB  LEU X 155      18.265  15.438  71.705  0.00  0.00           C
ATOM    895  CG  LEU X 155      17.517  14.079  71.612  0.00  0.00           C
ATOM    896  CD1 LEU X 155      16.998  13.590  72.982  0.00  0.00           C
ATOM    897  CD2 LEU X 155      16.356  14.167  70.602  0.00  0.00           C
ATOM    898  C   LEU X 155      20.583  14.413  71.946  0.00  0.00           C
ATOM    899  O   LEU X 155      20.571  13.258  72.366  0.00  0.00           O
ATOM    900  N   VAL X 156      21.451  14.825  70.999  0.00  0.00           N
ATOM    901  CA  VAL X 156      22.537  13.990  70.465  0.00  0.00           C
ATOM    902  CB  VAL X 156      23.182  14.607  69.188  0.00  0.00           C
ATOM    903  CG1 VAL X 156      24.427  13.815  68.725  0.00  0.00           C
ATOM    904  CG2 VAL X 156      22.189  14.644  68.003  0.00  0.00           C
ATOM    905  C   VAL X 156      23.545  13.708  71.597  0.00  0.00           C
ATOM    906  O   VAL X 156      23.800  12.538  71.875  0.00  0.00           O
ATOM    907  N   SER X 157      24.061  14.759  72.268  0.00  0.00           N
ATOM    908  CA  SER X 157      24.976  14.695  73.415  0.00  0.00           C
ATOM    909  CB  SER X 157      25.323  16.121  73.888  0.00  0.00           C
ATOM    910  OG  SER X 157      25.980  16.872  72.887  0.00  0.00           O
ATOM    911  C   SER X 157      24.425  13.860  74.593  0.00  0.00           C
ATOM    912  O   SER X 157      25.201  13.131  75.214  0.00  0.00           O
ATOM    913  N   LYS X 158      23.104  13.929  74.867  0.00  0.00           N
ATOM    914  CA  LYS X 158      22.340  13.006  75.717  0.00  0.00           C
ATOM    915  CB  LYS X 158      21.055  13.678  76.250  0.00  0.00           C
ATOM    916  CG  LYS X 158      21.258  14.833  77.248  0.00  0.00           C
ATOM    917  CD  LYS X 158      19.892  15.469  77.569  0.00  0.00           C
ATOM    918  CE  LYS X 158      20.018  16.696  78.476  0.00  0.00           C
ATOM    919  NZ  LYS X 158      18.693  17.258  78.792  0.00  0.00           N
ATOM    920  C   LYS X 158      22.016  11.745  74.887  0.00  0.00           C
ATOM    921  O   LYS X 158      20.874  11.498  74.487  0.00  0.00           O
ATOM    922  N   GLY X 159      23.063  10.966  74.604  0.00  0.00           N
ATOM    923  CA  GLY X 159      23.090   9.893  73.625  0.00  0.00           C
ATOM    924  C   GLY X 159      24.512   9.354  73.585  0.00  0.00           C
ATOM    925  O   GLY X 159      24.726   8.215  73.982  0.00  0.00           O
ATOM    926  N   LEU X 160      25.475  10.199  73.180  0.00  0.00           N
ATOM    927  CA  LEU X 160      26.922   9.960  73.242  0.00  0.00           C
ATOM    928  CB  LEU X 160      27.697  11.190  72.701  0.00  0.00           C
ATOM    929  CG  LEU X 160      27.183  11.796  71.369  0.00  0.00           C
ATOM    930  CD1 LEU X 160      28.004  13.036  70.973  0.00  0.00           C
ATOM    931  CD2 LEU X 160      27.089  10.779  70.213  0.00  0.00           C
ATOM    932  C   LEU X 160      27.377   9.618  74.674  0.00  0.00           C
ATOM    933  O   LEU X 160      28.119   8.653  74.862  0.00  0.00           O
ATOM    934  N   SER X 161      26.902  10.393  75.668  0.00  0.00           N
ATOM    935  CA  SER X 161      27.089  10.177  77.099  0.00  0.00           C
ATOM    936  CB  SER X 161      26.785  11.501  77.824  0.00  0.00           C
ATOM    937  OG  SER X 161      27.126  11.433  79.193  0.00  0.00           O
ATOM    938  C   SER X 161      26.224   9.017  77.650  0.00  0.00           C
ATOM    939  O   SER X 161      26.689   8.326  78.560  0.00  0.00           O
ATOM    940  N   ILE X 162      25.005   8.790  77.112  0.00  0.00           N
ATOM    941  CA  ILE X 162      24.103   7.689  77.499  0.00  0.00           C
ATOM    942  CB  ILE X 162      22.666   7.891  76.921  0.00  0.00           C
ATOM    943  CG2 ILE X 162      21.751   6.668  77.194  0.00  0.00           C
ATOM    944  CG1 ILE X 162      22.022   9.191  77.489  0.00  0.00           C
ATOM    945  CD1 ILE X 162      20.594   9.486  76.997  0.00  0.00           C
ATOM    946  C   ILE X 162      24.698   6.306  77.142  0.00  0.00           C
ATOM    947  O   ILE X 162      24.483   5.368  77.912  0.00  0.00           O
ATOM    948  N   VAL X 163      25.469   6.182  76.035  0.00  0.00           N
ATOM    949  CA  VAL X 163      26.282   5.000  75.727  0.00  0.00           C
ATOM    950  CB  VAL X 163      27.002   5.101  74.350  0.00  0.00           C
ATOM    951  CG1 VAL X 163      27.869   3.851  74.081  0.00  0.00           C
ATOM    952  CG2 VAL X 163      26.012   5.201  73.177  0.00  0.00           C
ATOM    953  C   VAL X 163      27.254   4.798  76.904  0.00  0.00           C
ATOM    954  O   VAL X 163      28.060   5.673  77.225  0.00  0.00           O
ATOM    955  N   PHE X 164      27.092   3.652  77.579  0.00  0.00           N
ATOM    956  CA  PHE X 164      27.731   3.295  78.842  0.00  0.00           C
ATOM    957  CB  PHE X 164      27.082   2.012  79.400  0.00  0.00           C
ATOM    958  CG  PHE X 164      25.584   2.169  79.672  0.00  0.00           C
ATOM    959  CD1 PHE X 164      24.639   1.915  78.645  0.00  0.00           C
ATOM    960  CE1 PHE X 164      23.263   2.143  78.869  0.00  0.00           C
ATOM    961  CZ  PHE X 164      22.820   2.620  80.121  0.00  0.00           C
ATOM    962  CE2 PHE X 164      23.754   2.870  81.149  0.00  0.00           C
ATOM    963  CD2 PHE X 164      25.132   2.649  80.926  0.00  0.00           C
ATOM    964  C   PHE X 164      29.277   3.247  78.741  0.00  0.00           C
ATOM    965  O   PHE X 164      29.906   3.867  79.603  0.00  0.00           O
ATOM    966  N   PRO X 165      29.912   2.630  77.708  0.00  0.00           N
ATOM    967  CD  PRO X 165      29.358   1.603  76.824  0.00  0.00           C
ATOM    968  CG  PRO X 165      30.370   1.394  75.699  0.00  0.00           C
ATOM    969  CB  PRO X 165      31.702   1.813  76.320  0.00  0.00           C
ATOM    970  CA  PRO X 165      31.325   2.869  77.374  0.00  0.00           C
ATOM    971  C   PRO X 165      31.583   4.321  76.897  0.00  0.00           C
ATOM    972  O   PRO X 165      32.484   4.965  77.433  0.00  0.00           O
ATOM    973  N   ASP X 166      30.777   4.795  75.925  0.00  0.00           N
ATOM    974  CA  ASP X 166      30.632   6.101  75.253  0.00  0.00           C
ATOM    975  CB  ASP X 166      31.576   7.234  75.743  0.00  0.00           C
ATOM    976  CG  ASP X 166      33.018   7.219  75.197  0.00  0.00           C
ATOM    977  OD1 ASP X 166      33.563   6.118  74.958  0.00  0.00           O
ATOM    978  OD2 ASP X 166      33.569   8.330  75.030  0.00  0.00           O
ATOM    979  C   ASP X 166      30.675   5.937  73.721  0.00  0.00           C
ATOM    980  O   ASP X 166      31.294   5.003  73.199  0.00  0.00           O
ATOM    981  N   ALA X 167      30.058   6.894  73.006  0.00  0.00           N
ATOM    982  CA  ALA X 167      30.247   7.090  71.569  0.00  0.00           C
ATOM    983  CB  ALA X 167      29.134   7.967  70.984  0.00  0.00           C
ATOM    984  C   ALA X 167      31.635   7.704  71.320  0.00  0.00           C
ATOM    985  O   ALA X 167      32.005   8.702  71.946  0.00  0.00           O
ATOM    986  N   LYS X 168      32.388   7.085  70.399  0.00  0.00           N
ATOM    987  CA  LYS X 168      33.779   7.406  70.074  0.00  0.00           C
ATOM    988  CB  LYS X 168      34.641   6.127  70.157  0.00  0.00           C
ATOM    989  CG  LYS X 168      34.814   5.613  71.602  0.00  0.00           C
ATOM    990  CD  LYS X 168      35.630   4.309  71.661  0.00  0.00           C
ATOM    991  CE  LYS X 168      35.954   3.871  73.098  0.00  0.00           C
ATOM    992  NZ  LYS X 168      34.756   3.484  73.866  0.00  0.00           N
ATOM    993  C   LYS X 168      33.856   8.037  68.677  0.00  0.00           C
ATOM    994  O   LYS X 168      33.250   7.532  67.729  0.00  0.00           O
ATOM    995  N   ALA X 169      34.652   9.116  68.558  0.00  0.00           N
ATOM    996  CA  ALA X 169      34.998   9.780  67.293  0.00  0.00           C
ATOM    997  CB  ALA X 169      35.786  11.066  67.596  0.00  0.00           C
ATOM    998  C   ALA X 169      35.785   8.888  66.304  0.00  0.00           C
ATOM    999  O   ALA X 169      35.905   9.272  65.141  0.00  0.00           O
ATOM   1000  N   PHE X 170      36.293   7.720  66.745  0.00  0.00           N
ATOM   1001  CA  PHE X 170      36.993   6.720  65.942  0.00  0.00           C
ATOM   1002  CB  PHE X 170      38.521   6.843  66.099  0.00  0.00           C
ATOM   1003  CG  PHE X 170      39.083   8.135  65.526  0.00  0.00           C
ATOM   1004  CD1 PHE X 170      39.463   8.202  64.164  0.00  0.00           C
ATOM   1005  CE1 PHE X 170      39.889   9.425  63.606  0.00  0.00           C
ATOM   1006  CZ  PHE X 170      39.924  10.590  64.401  0.00  0.00           C
ATOM   1007  CE2 PHE X 170      39.559  10.525  65.762  0.00  0.00           C
ATOM   1008  CD2 PHE X 170      39.150   9.299  66.327  0.00  0.00           C
ATOM   1009  C   PHE X 170      36.483   5.324  66.324  0.00  0.00           C
ATOM   1010  O   PHE X 170      36.669   4.878  67.460  0.00  0.00           O
ATOM   1011  N   LEU X 171      35.849   4.653  65.350  0.00  0.00           N
ATOM   1012  CA  LEU X 171      35.319   3.297  65.453  0.00  0.00           C
ATOM   1013  CB  LEU X 171      33.771   3.328  65.408  0.00  0.00           C
ATOM   1014  CG  LEU X 171      33.125   1.947  65.696  0.00  0.00           C
ATOM   1015  CD1 LEU X 171      33.199   1.527  67.173  0.00  0.00           C
ATOM   1016  CD2 LEU X 171      31.688   1.861  65.161  0.00  0.00           C
ATOM   1017  C   LEU X 171      35.913   2.419  64.335  0.00  0.00           C
ATOM   1018  O   LEU X 171      35.946   2.806  63.164  0.00  0.00           O
ATOM   1019  N   LYS X 172      36.326   1.202  64.725  0.00  0.00           N
ATOM   1020  CA  LYS X 172      36.691   0.083  63.848  0.00  0.00           C
ATOM   1021  CB  LYS X 172      37.360  -1.013  64.703  0.00  0.00           C
ATOM   1022  CG  LYS X 172      38.816  -0.591  64.943  0.00  0.00           C
ATOM   1023  CD  LYS X 172      39.588  -1.431  65.955  0.00  0.00           C
ATOM   1024  CE  LYS X 172      41.105  -1.251  65.790  0.00  0.00           C
ATOM   1025  NZ  LYS X 172      41.612   0.077  66.169  0.00  0.00           N
ATOM   1026  C   LYS X 172      35.497  -0.437  63.033  0.00  0.00           C
ATOM   1027  O   LYS X 172      34.356  -0.127  63.360  0.00  0.00           O
ATOM   1028  N   ALA X 173      35.765  -1.207  61.959  0.00  0.00           N
ATOM   1029  CA  ALA X 173      34.782  -1.730  61.001  0.00  0.00           C
ATOM   1030  CB  ALA X 173      33.852  -0.616  60.478  0.00  0.00           C
ATOM   1031  C   ALA X 173      35.472  -2.388  59.798  0.00  0.00           C
ATOM   1032  O   ALA X 173      36.227  -1.737  59.083  0.00  0.00           O
ATOM   1033  N   LYS X 174      35.123  -3.652  59.522  0.00  0.00           N
ATOM   1034  CA  LYS X 174      35.400  -4.390  58.282  0.00  0.00           C
ATOM   1035  CB  LYS X 174      34.726  -5.784  58.473  0.00  0.00           C
ATOM   1036  CG  LYS X 174      34.820  -6.943  57.459  0.00  0.00           C
ATOM   1037  CD  LYS X 174      34.512  -6.567  56.006  0.00  0.00           C
ATOM   1038  CE  LYS X 174      35.669  -6.042  55.138  0.00  0.00           C
ATOM   1039  NZ  LYS X 174      36.950  -5.858  55.838  0.00  0.00           N
ATOM   1040  C   LYS X 174      34.895  -3.555  57.073  0.00  0.00           C
ATOM   1041  O   LYS X 174      33.731  -3.197  57.039  0.00  0.00           O
ATOM   1042  N   PHE X 175      35.758  -3.225  56.095  0.00  0.00           N
ATOM   1043  CA  PHE X 175      35.486  -2.614  54.773  0.00  0.00           C
ATOM   1044  CB  PHE X 175      36.638  -3.008  53.805  0.00  0.00           C
ATOM   1045  CG  PHE X 175      36.258  -2.931  52.350  0.00  0.00           C
ATOM   1046  CD1 PHE X 175      35.865  -4.107  51.680  0.00  0.00           C
ATOM   1047  CE1 PHE X 175      35.207  -4.014  50.443  0.00  0.00           C
ATOM   1048  CZ  PHE X 175      34.931  -2.753  49.880  0.00  0.00           C
ATOM   1049  CE2 PHE X 175      35.382  -1.587  50.525  0.00  0.00           C
ATOM   1050  CD2 PHE X 175      36.062  -1.668  51.752  0.00  0.00           C
ATOM   1051  C   PHE X 175      34.065  -2.840  54.154  0.00  0.00           C
ATOM   1052  O   PHE X 175      33.491  -1.887  53.632  0.00  0.00           O
ATOM   1053  N   MET X 176      33.502  -4.060  54.174  0.00  0.00           N
ATOM   1054  CA  MET X 176      32.152  -4.424  53.717  0.00  0.00           C
ATOM   1055  CB  MET X 176      31.959  -5.952  53.870  0.00  0.00           C
ATOM   1056  CG  MET X 176      30.847  -6.544  53.002  0.00  0.00           C
ATOM   1057  SD  MET X 176      30.614  -8.328  53.250  0.00  0.00           S
ATOM   1058  CE  MET X 176      29.614  -8.727  51.793  0.00  0.00           C
ATOM   1059  C   MET X 176      31.079  -3.645  54.504  0.00  0.00           C
ATOM   1060  O   MET X 176      30.174  -3.070  53.906  0.00  0.00           O
ATOM   1061  N   ASP X 177      31.232  -3.589  55.838  0.00  0.00           N
ATOM   1062  CA  ASP X 177      30.476  -2.789  56.799  0.00  0.00           C
ATOM   1063  CB  ASP X 177      31.079  -2.899  58.222  0.00  0.00           C
ATOM   1064  CG  ASP X 177      31.462  -4.299  58.747  0.00  0.00           C
ATOM   1065  OD1 ASP X 177      31.277  -5.304  58.074  0.00  0.00           O
ATOM   1066  OD2 ASP X 177      31.958  -4.303  59.928  0.00  0.00           O
ATOM   1067  C   ASP X 177      30.434  -1.293  56.431  0.00  0.00           C
ATOM   1068  O   ASP X 177      29.393  -0.659  56.605  0.00  0.00           O
ATOM   1069  N   LEU X 178      31.573  -0.742  55.966  0.00  0.00           N
ATOM   1070  CA  LEU X 178      31.750   0.658  55.591  0.00  0.00           C
ATOM   1071  CB  LEU X 178      33.254   1.006  55.474  0.00  0.00           C
ATOM   1072  CG  LEU X 178      34.034   1.361  56.749  0.00  0.00           C
ATOM   1073  CD1 LEU X 178      33.223   2.128  57.808  0.00  0.00           C
ATOM   1074  CD2 LEU X 178      34.694   0.120  57.347  0.00  0.00           C
ATOM   1075  C   LEU X 178      31.093   1.041  54.260  0.00  0.00           C
ATOM   1076  O   LEU X 178      30.679   2.194  54.149  0.00  0.00           O
ATOM   1077  N   PHE X 179      31.061   0.135  53.266  0.00  0.00           N
ATOM   1078  CA  PHE X 179      30.718   0.431  51.873  0.00  0.00           C
ATOM   1079  CB  PHE X 179      31.811  -0.061  50.908  0.00  0.00           C
ATOM   1080  CG  PHE X 179      33.024   0.855  50.824  0.00  0.00           C
ATOM   1081  CD1 PHE X 179      33.901   0.972  51.925  0.00  0.00           C
ATOM   1082  CE1 PHE X 179      35.067   1.753  51.839  0.00  0.00           C
ATOM   1083  CZ  PHE X 179      35.364   2.416  50.635  0.00  0.00           C
ATOM   1084  CE2 PHE X 179      34.482   2.342  49.537  0.00  0.00           C
ATOM   1085  CD2 PHE X 179      33.310   1.565  49.632  0.00  0.00           C
ATOM   1086  C   PHE X 179      29.344  -0.134  51.520  0.00  0.00           C
ATOM   1087  O   PHE X 179      28.486   0.648  51.128  0.00  0.00           O
ATOM   1088  N   PHE X 180      29.110  -1.446  51.673  0.00  0.00           N
ATOM   1089  CA  PHE X 180      27.826  -2.091  51.399  0.00  0.00           C
ATOM   1090  CB  PHE X 180      27.894  -3.626  51.579  0.00  0.00           C
ATOM   1091  CG  PHE X 180      28.772  -4.452  50.658  0.00  0.00           C
ATOM   1092  CD1 PHE X 180      30.155  -4.184  50.503  0.00  0.00           C
ATOM   1093  CE1 PHE X 180      30.973  -5.079  49.785  0.00  0.00           C
ATOM   1094  CZ  PHE X 180      30.424  -6.268  49.264  0.00  0.00           C
ATOM   1095  CE2 PHE X 180      29.047  -6.534  49.411  0.00  0.00           C
ATOM   1096  CD2 PHE X 180      28.221  -5.619  50.084  0.00  0.00           C
ATOM   1097  C   PHE X 180      26.746  -1.496  52.319  0.00  0.00           C
ATOM   1098  O   PHE X 180      25.973  -0.646  51.889  0.00  0.00           O
ATOM   1099  N   ARG X 181      26.690  -1.978  53.569  0.00  0.00           N
ATOM   1100  CA  ARG X 181      25.617  -1.782  54.533  0.00  0.00           C
ATOM   1101  CB  ARG X 181      24.436  -2.735  54.210  0.00  0.00           C
ATOM   1102  CG  ARG X 181      23.696  -2.447  52.890  0.00  0.00           C
ATOM   1103  CD  ARG X 181      22.314  -3.103  52.886  0.00  0.00           C
ATOM   1104  NE  ARG X 181      21.630  -2.918  51.598  0.00  0.00           N
ATOM   1105  CZ  ARG X 181      20.327  -3.137  51.345  0.00  0.00           C
ATOM   1106  NH1 ARG X 181      19.462  -3.489  52.311  0.00  0.00           N
ATOM   1107  NH2 ARG X 181      19.882  -3.002  50.090  0.00  0.00           N
ATOM   1108  C   ARG X 181      26.114  -2.073  55.957  0.00  0.00           C
ATOM   1109  O   ARG X 181      27.192  -2.632  56.171  0.00  0.00           O
ATOM   1110  N   GLY X 182      25.245  -1.764  56.923  0.00  0.00           N
ATOM   1111  CA  GLY X 182      25.289  -2.264  58.282  0.00  0.00           C
ATOM   1112  C   GLY X 182      23.871  -2.586  58.740  0.00  0.00           C
ATOM   1113  O   GLY X 182      23.256  -1.794  59.450  0.00  0.00           O
ATOM   1114  N   ILE X 183      23.359  -3.744  58.297  0.00  0.00           N
ATOM   1115  CA  ILE X 183      22.035  -4.284  58.623  0.00  0.00           C
ATOM   1116  CB  ILE X 183      20.969  -3.794  57.586  0.00  0.00           C
ATOM   1117  CG2 ILE X 183      19.640  -4.588  57.642  0.00  0.00           C
ATOM   1118  CG1 ILE X 183      20.655  -2.276  57.684  0.00  0.00           C
ATOM   1119  CD1 ILE X 183      20.034  -1.787  59.008  0.00  0.00           C
ATOM   1120  C   ILE X 183      22.126  -5.820  58.671  0.00  0.00           C
ATOM   1121  O   ILE X 183      22.770  -6.449  57.825  0.00  0.00           O
ATOM   1122  N   ASN X 184      21.365  -6.405  59.611  0.00  0.00           N
ATOM   1123  CA  ASN X 184      20.904  -7.793  59.578  0.00  0.00           C
ATOM   1124  CB  ASN X 184      21.638  -8.671  60.619  0.00  0.00           C
ATOM   1125  CG  ASN X 184      21.828 -10.127  60.161  0.00  0.00           C
ATOM   1126  OD1 ASN X 184      20.954 -10.719  59.530  0.00  0.00           O
ATOM   1127  ND2 ASN X 184      22.989 -10.713  60.465  0.00  0.00           N
ATOM   1128  C   ASN X 184      19.380  -7.810  59.783  0.00  0.00           C
ATOM   1129  O   ASN X 184      18.846  -7.095  60.637  0.00  0.00           O
ATOM   1130  N   VAL X 185      18.700  -8.663  58.999  0.00  0.00           N
ATOM   1131  CA  VAL X 185      17.247  -8.838  58.969  0.00  0.00           C
ATOM   1132  CB  VAL X 185      16.702  -8.466  57.560  0.00  0.00           C
ATOM   1133  CG1 VAL X 185      17.137  -9.440  56.442  0.00  0.00           C
ATOM   1134  CG2 VAL X 185      15.168  -8.316  57.572  0.00  0.00           C
ATOM   1135  C   VAL X 185      16.878 -10.260  59.436  0.00  0.00           C
ATOM   1136  O   VAL X 185      17.562 -11.234  59.104  0.00  0.00           O
ATOM   1137  N   ASP X 186      15.775 -10.358  60.200  0.00  0.00           N
ATOM   1138  CA  ASP X 186      15.246 -11.574  60.845  0.00  0.00           C
ATOM   1139  CB  ASP X 186      14.478 -12.433  59.810  0.00  0.00           C
ATOM   1140  CG  ASP X 186      13.345 -11.677  59.096  0.00  0.00           C
ATOM   1141  OD1 ASP X 186      12.473 -11.131  59.809  0.00  0.00           O
ATOM   1142  OD2 ASP X 186      13.362 -11.660  57.845  0.00  0.00           O
ATOM   1143  C   ASP X 186      16.284 -12.359  61.695  0.00  0.00           C
ATOM   1144  O   ASP X 186      16.165 -13.574  61.868  0.00  0.00           O
ATOM   1145  N   CYX X 187      17.293 -11.648  62.229  0.00  0.00           N
ATOM   1146  CA  CYX X 187      18.366 -12.107  63.117  0.00  0.00           C
ATOM   1147  CB  CYX X 187      19.652 -12.303  62.284  0.00  0.00           C
ATOM   1148  SG  CYX X 187      19.575 -13.545  60.963  0.00  0.00           S
ATOM   1149  C   CYX X 187      18.564 -11.090  64.269  0.00  0.00           C
ATOM   1150  O   CYX X 187      17.763 -10.164  64.443  0.00  0.00           O
ATOM   1151  N   SER X 188      19.651 -11.250  65.050  0.00  0.00           N
ATOM   1152  CA  SER X 188      20.215 -10.192  65.887  0.00  0.00           C
ATOM   1153  CB  SER X 188      21.364 -10.747  66.750  0.00  0.00           C
ATOM   1154  OG  SER X 188      21.883  -9.743  67.601  0.00  0.00           O
ATOM   1155  C   SER X 188      20.665  -9.044  64.962  0.00  0.00           C
ATOM   1156  O   SER X 188      21.717  -9.142  64.322  0.00  0.00           O
ATOM   1157  N   SER X 189      19.835  -7.988  64.878  0.00  0.00           N
ATOM   1158  CA  SER X 189      20.094  -6.787  64.093  0.00  0.00           C
ATOM   1159  CB  SER X 189      18.875  -5.847  64.091  0.00  0.00           C
ATOM   1160  OG  SER X 189      19.109  -4.738  63.244  0.00  0.00           O
ATOM   1161  C   SER X 189      21.346  -6.104  64.650  0.00  0.00           C
ATOM   1162  O   SER X 189      21.341  -5.587  65.769  0.00  0.00           O
ATOM   1163  N   GLU X 190      22.416  -6.144  63.848  0.00  0.00           N
ATOM   1164  CA  GLU X 190      23.648  -5.399  64.051  0.00  0.00           C
ATOM   1165  CB  GLU X 190      24.750  -5.965  63.125  0.00  0.00           C
ATOM   1166  CG  GLU X 190      24.475  -6.071  61.608  0.00  0.00           C
ATOM   1167  CD  GLU X 190      25.264  -7.195  60.901  0.00  0.00           C
ATOM   1168  OE1 GLU X 190      26.280  -7.673  61.459  0.00  0.00           O
ATOM   1169  OE2 GLU X 190      24.843  -7.561  59.782  0.00  0.00           O
ATOM   1170  C   GLU X 190      23.327  -3.898  63.931  0.00  0.00           C
ATOM   1171  O   GLU X 190      23.059  -3.403  62.836  0.00  0.00           O
ATOM   1172  N   GLU X 191      23.277  -3.219  65.098  0.00  0.00           N
ATOM   1173  CA  GLU X 191      23.036  -1.783  65.291  0.00  0.00           C
ATOM   1174  CB  GLU X 191      21.525  -1.465  65.347  0.00  0.00           C
ATOM   1175  CG  GLU X 191      20.660  -2.112  66.449  0.00  0.00           C
ATOM   1176  CD  GLU X 191      20.989  -1.738  67.905  0.00  0.00           C
ATOM   1177  OE1 GLU X 191      21.403  -0.585  68.155  0.00  0.00           O
ATOM   1178  OE2 GLU X 191      20.792  -2.620  68.769  0.00  0.00           O
ATOM   1179  C   GLU X 191      23.847  -1.229  66.492  0.00  0.00           C
ATOM   1180  O   GLU X 191      24.016  -1.912  67.503  0.00  0.00           O
ATOM   1181  N   PHE X 192      24.304   0.033  66.386  0.00  0.00           N
ATOM   1182  CA  PHE X 192      24.868   0.893  67.445  0.00  0.00           C
ATOM   1183  CB  PHE X 192      26.034   1.726  66.847  0.00  0.00           C
ATOM   1184  CG  PHE X 192      27.000   2.598  67.671  0.00  0.00           C
ATOM   1185  CD1 PHE X 192      26.607   3.539  68.655  0.00  0.00           C
ATOM   1186  CE1 PHE X 192      27.568   4.279  69.377  0.00  0.00           C
ATOM   1187  CZ  PHE X 192      28.940   4.105  69.115  0.00  0.00           C
ATOM   1188  CE2 PHE X 192      29.345   3.250  68.076  0.00  0.00           C
ATOM   1189  CD2 PHE X 192      28.374   2.550  67.332  0.00  0.00           C
ATOM   1190  C   PHE X 192      23.738   1.784  67.985  0.00  0.00           C
ATOM   1191  O   PHE X 192      22.810   2.147  67.260  0.00  0.00           O
ATOM   1192  N   SER X 193      23.856   2.164  69.261  0.00  0.00           N
ATOM   1193  CA  SER X 193      22.974   3.046  70.025  0.00  0.00           C
ATOM   1194  CB  SER X 193      23.686   3.467  71.318  0.00  0.00           C
ATOM   1195  OG  SER X 193      23.997   2.354  72.137  0.00  0.00           O
ATOM   1196  C   SER X 193      22.436   4.264  69.235  0.00  0.00           C
ATOM   1197  O   SER X 193      21.241   4.268  68.961  0.00  0.00           O
ATOM   1198  N   ALA X 194      23.262   5.274  68.883  0.00  0.00           N
ATOM   1199  CA  ALA X 194      22.835   6.622  68.454  0.00  0.00           C
ATOM   1200  CB  ALA X 194      24.033   7.478  67.994  0.00  0.00           C
ATOM   1201  C   ALA X 194      21.658   6.635  67.447  0.00  0.00           C
ATOM   1202  O   ALA X 194      20.548   6.974  67.852  0.00  0.00           O
ATOM   1203  N   LYS X 195      21.878   6.253  66.173  0.00  0.00           N
ATOM   1204  CA  LYS X 195      20.860   6.168  65.110  0.00  0.00           C
ATOM   1205  CB  LYS X 195      21.524   6.074  63.719  0.00  0.00           C
ATOM   1206  CG  LYS X 195      21.774   7.436  63.070  0.00  0.00           C
ATOM   1207  CD  LYS X 195      20.569   8.033  62.329  0.00  0.00           C
ATOM   1208  CE  LYS X 195      21.053   9.157  61.403  0.00  0.00           C
ATOM   1209  NZ  LYS X 195      21.487  10.363  62.129  0.00  0.00           N
ATOM   1210  C   LYS X 195      19.835   5.030  65.256  0.00  0.00           C
ATOM   1211  O   LYS X 195      18.749   5.185  64.699  0.00  0.00           O
ATOM   1212  N   ALA X 196      20.130   3.926  65.968  0.00  0.00           N
ATOM   1213  CA  ALA X 196      19.136   2.885  66.271  0.00  0.00           C
ATOM   1214  CB  ALA X 196      19.789   1.691  66.968  0.00  0.00           C
ATOM   1215  C   ALA X 196      17.995   3.455  67.126  0.00  0.00           C
ATOM   1216  O   ALA X 196      16.830   3.300  66.763  0.00  0.00           O
ATOM   1217  N   LEU X 197      18.352   4.145  68.224  0.00  0.00           N
ATOM   1218  CA  LEU X 197      17.473   4.913  69.097  0.00  0.00           C
ATOM   1219  CB  LEU X 197      18.280   5.456  70.304  0.00  0.00           C
ATOM   1220  CG  LEU X 197      18.920   4.388  71.237  0.00  0.00           C
ATOM   1221  CD1 LEU X 197      19.809   5.067  72.300  0.00  0.00           C
ATOM   1222  CD2 LEU X 197      17.884   3.466  71.908  0.00  0.00           C
ATOM   1223  C   LEU X 197      16.760   6.041  68.318  0.00  0.00           C
ATOM   1224  O   LEU X 197      15.543   6.157  68.447  0.00  0.00           O
ATOM   1225  N   CYX X 198      17.485   6.835  67.498  0.00  0.00           N
ATOM   1226  CA  CYX X 198      16.921   7.929  66.690  0.00  0.00           C
ATOM   1227  CB  CYX X 198      18.034   8.824  66.121  0.00  0.00           C
ATOM   1228  SG  CYX X 198      19.060   9.711  67.326  0.00  0.00           S
ATOM   1229  C   CYX X 198      15.984   7.476  65.549  0.00  0.00           C
ATOM   1230  O   CYX X 198      15.227   8.318  65.067  0.00  0.00           O
ATOM   1231  N   THR X 199      16.000   6.194  65.131  0.00  0.00           N
ATOM   1232  CA  THR X 199      15.040   5.598  64.188  0.00  0.00           C
ATOM   1233  CB  THR X 199      15.636   4.341  63.507  0.00  0.00           C
ATOM   1234  CG2 THR X 199      14.622   3.562  62.646  0.00  0.00           C
ATOM   1235  OG1 THR X 199      16.697   4.740  62.658  0.00  0.00           O
ATOM   1236  C   THR X 199      13.696   5.298  64.881  0.00  0.00           C
ATOM   1237  O   THR X 199      12.653   5.553  64.277  0.00  0.00           O
ATOM   1238  N   VAL X 200      13.718   4.780  66.127  0.00  0.00           N
ATOM   1239  CA  VAL X 200      12.530   4.552  66.963  0.00  0.00           C
ATOM   1240  CB  VAL X 200      12.921   3.897  68.322  0.00  0.00           C
ATOM   1241  CG1 VAL X 200      11.696   3.668  69.235  0.00  0.00           C
ATOM   1242  CG2 VAL X 200      13.646   2.543  68.142  0.00  0.00           C
ATOM   1243  C   VAL X 200      11.740   5.869  67.146  0.00  0.00           C
ATOM   1244  O   VAL X 200      10.512   5.853  67.036  0.00  0.00           O
ATOM   1245  N   PHE X 201      12.441   6.995  67.390  0.00  0.00           N
ATOM   1246  CA  PHE X 201      11.876   8.340  67.529  0.00  0.00           C
ATOM   1247  CB  PHE X 201      12.856   9.225  68.335  0.00  0.00           C
ATOM   1248  CG  PHE X 201      13.280   8.680  69.701  0.00  0.00           C
ATOM   1249  CD1 PHE X 201      12.308   8.292  70.655  0.00  0.00           C
ATOM   1250  CE1 PHE X 201      12.704   7.736  71.891  0.00  0.00           C
ATOM   1251  CZ  PHE X 201      14.075   7.565  72.185  0.00  0.00           C
ATOM   1252  CE2 PHE X 201      15.049   7.972  71.249  0.00  0.00           C
ATOM   1253  CD2 PHE X 201      14.653   8.538  70.018  0.00  0.00           C
ATOM   1254  C   PHE X 201      11.522   9.001  66.175  0.00  0.00           C
ATOM   1255  O   PHE X 201      10.547   9.751  66.127  0.00  0.00           O
ATOM   1256  N   TYR X 202      12.298   8.743  65.099  0.00  0.00           N
ATOM   1257  CA  TYR X 202      12.188   9.374  63.775  0.00  0.00           C
ATOM   1258  CB  TYR X 202      13.006  10.690  63.722  0.00  0.00           C
ATOM   1259  CG  TYR X 202      12.658  11.744  64.765  0.00  0.00           C
ATOM   1260  CD1 TYR X 202      13.397  11.816  65.971  0.00  0.00           C
ATOM   1261  CE1 TYR X 202      13.061  12.764  66.960  0.00  0.00           C
ATOM   1262  CZ  TYR X 202      11.985  13.665  66.739  0.00  0.00           C
ATOM   1263  OH  TYR X 202      11.653  14.582  67.694  0.00  0.00           O
ATOM   1264  CE2 TYR X 202      11.255  13.606  65.521  0.00  0.00           C
ATOM   1265  CD2 TYR X 202      11.591  12.645  64.543  0.00  0.00           C
ATOM   1266  C   TYR X 202      12.663   8.385  62.687  0.00  0.00           C
ATOM   1267  O   TYR X 202      13.861   8.287  62.417  0.00  0.00           O
ATOM   1268  N   THR X 203      11.724   7.650  62.065  0.00  0.00           N
ATOM   1269  CA  THR X 203      12.005   6.659  61.009  0.00  0.00           C
ATOM   1270  CB  THR X 203      10.746   5.790  60.743  0.00  0.00           C
ATOM   1271  CG2 THR X 203      10.991   4.644  59.741  0.00  0.00           C
ATOM   1272  OG1 THR X 203      10.273   5.203  61.945  0.00  0.00           O
ATOM   1273  C   THR X 203      12.522   7.350  59.723  0.00  0.00           C
ATOM   1274  O   THR X 203      12.158   8.491  59.423  0.00  0.00           O
ATOM   1275  N   GLY X 204      13.367   6.629  58.962  0.00  0.00           N
ATOM   1276  CA  GLY X 204      14.044   7.105  57.752  0.00  0.00           C
ATOM   1277  C   GLY X 204      15.331   7.914  58.001  0.00  0.00           C
ATOM   1278  O   GLY X 204      15.935   8.369  57.028  0.00  0.00           O
ATOM   1279  N   GLU X 205      15.746   8.099  59.271  0.00  0.00           N
ATOM   1280  CA  GLU X 205      16.979   8.765  59.691  0.00  0.00           C
ATOM   1281  CB  GLU X 205      16.830   9.238  61.162  0.00  0.00           C
ATOM   1282  CG  GLU X 205      17.670  10.488  61.480  0.00  0.00           C
ATOM   1283  CD  GLU X 205      17.648  10.876  62.966  0.00  0.00           C
ATOM   1284  OE1 GLU X 205      16.539  11.144  63.478  0.00  0.00           O
ATOM   1285  OE2 GLU X 205      18.743  10.920  63.569  0.00  0.00           O
ATOM   1286  C   GLU X 205      18.167   7.804  59.451  0.00  0.00           C
ATOM   1287  O   GLU X 205      18.213   6.712  60.026  0.00  0.00           O
ATOM   1288  N   ILE X 206      19.083   8.204  58.551  0.00  0.00           N
ATOM   1289  CA  ILE X 206      20.107   7.385  57.878  0.00  0.00           C
ATOM   1290  CB  ILE X 206      19.777   7.327  56.345  0.00  0.00           C
ATOM   1291  CG2 ILE X 206      20.970   7.012  55.402  0.00  0.00           C
ATOM   1292  CG1 ILE X 206      18.627   6.311  56.093  0.00  0.00           C
ATOM   1293  CD1 ILE X 206      18.033   6.323  54.675  0.00  0.00           C
ATOM   1294  C   ILE X 206      21.494   7.972  58.203  0.00  0.00           C
ATOM   1295  O   ILE X 206      21.805   9.068  57.728  0.00  0.00           O
ATOM   1296  N   LYS X 207      22.306   7.240  58.998  0.00  0.00           N
ATOM   1297  CA  LYS X 207      23.763   7.421  59.185  0.00  0.00           C
ATOM   1298  CB  LYS X 207      24.117   8.826  59.730  0.00  0.00           C
ATOM   1299  CG  LYS X 207      25.350   9.411  59.023  0.00  0.00           C
ATOM   1300  CD  LYS X 207      25.067  10.152  57.699  0.00  0.00           C
ATOM   1301  CE  LYS X 207      24.749   9.241  56.517  0.00  0.00           C
ATOM   1302  NZ  LYS X 207      24.650  10.001  55.259  0.00  0.00           N
ATOM   1303  C   LYS X 207      24.393   6.305  60.066  0.00  0.00           C
ATOM   1304  O   LYS X 207      23.697   5.709  60.890  0.00  0.00           O
ATOM   1305  N   GLN X 208      25.705   6.006  59.886  0.00  0.00           N
ATOM   1306  CA  GLN X 208      26.334   4.751  60.369  0.00  0.00           C
ATOM   1307  CB  GLN X 208      25.720   3.612  59.529  0.00  0.00           C
ATOM   1308  CG  GLN X 208      26.136   2.162  59.822  0.00  0.00           C
ATOM   1309  CD  GLN X 208      25.069   1.209  59.305  0.00  0.00           C
ATOM   1310  OE1 GLN X 208      25.109   0.779  58.161  0.00  0.00           O
ATOM   1311  NE2 GLN X 208      24.068   0.923  60.132  0.00  0.00           N
ATOM   1312  C   GLN X 208      27.877   4.694  60.265  0.00  0.00           C
ATOM   1313  O   GLN X 208      28.494   5.497  59.562  0.00  0.00           O
ATOM   1314  N   ALA X 209      28.462   3.663  60.913  0.00  0.00           N
ATOM   1315  CA  ALA X 209      29.857   3.219  60.842  0.00  0.00           C
ATOM   1316  CB  ALA X 209      30.575   3.625  62.140  0.00  0.00           C
ATOM   1317  C   ALA X 209      29.957   1.703  60.507  0.00  0.00           C
ATOM   1318  O   ALA X 209      29.998   1.359  59.324  0.00  0.00           O
ATOM   1319  N   LYS X 210      30.022   0.810  61.521  0.00  0.00           N
ATOM   1320  CA  LYS X 210      30.358  -0.631  61.444  0.00  0.00           C
ATOM   1321  CB  LYS X 210      31.094  -0.993  62.777  0.00  0.00           C
ATOM   1322  CG  LYS X 210      31.640  -2.438  62.876  0.00  0.00           C
ATOM   1323  CD  LYS X 210      32.683  -2.816  63.950  0.00  0.00           C
ATOM   1324  CE  LYS X 210      32.208  -2.556  65.380  0.00  0.00           C
ATOM   1325  NZ  LYS X 210      32.866  -3.424  66.373  0.00  0.00           N
ATOM   1326  C   LYS X 210      29.150  -1.533  61.016  0.00  0.00           C
ATOM   1327  O   LYS X 210      28.145  -1.015  60.533  0.00  0.00           O
ATOM   1328  N   GLN X 211      29.287  -2.877  61.086  0.00  0.00           N
ATOM   1329  CA  GLN X 211      28.302  -3.958  60.856  0.00  0.00           C
ATOM   1330  CB  GLN X 211      28.175  -4.293  59.348  0.00  0.00           C
ATOM   1331  CG  GLN X 211      27.105  -5.334  58.962  0.00  0.00           C
ATOM   1332  CD  GLN X 211      27.021  -5.643  57.456  0.00  0.00           C
ATOM   1333  OE1 GLN X 211      27.977  -5.464  56.703  0.00  0.00           O
ATOM   1334  NE2 GLN X 211      25.866  -6.147  57.013  0.00  0.00           N
ATOM   1335  C   GLN X 211      28.691  -5.174  61.754  0.00  0.00           C
ATOM   1336  O   GLN X 211      28.983  -6.263  61.256  0.00  0.00           O
ATOM   1337  N   VAL X 212      28.761  -4.965  63.086  0.00  0.00           N
ATOM   1338  CA  VAL X 212      29.189  -5.915  64.136  0.00  0.00           C
ATOM   1339  CB  VAL X 212      30.741  -5.806  64.335  0.00  0.00           C
ATOM   1340  CG1 VAL X 212      31.407  -6.769  65.343  0.00  0.00           C
ATOM   1341  CG2 VAL X 212      31.531  -6.028  63.013  0.00  0.00           C
ATOM   1342  C   VAL X 212      28.280  -5.657  65.382  0.00  0.00           C
ATOM   1343  O   VAL X 212      27.061  -5.565  65.224  0.00  0.00           O
ATOM   1344  N   NLN X 213      28.810  -5.543  66.616  0.00  0.00           N
ATOM   1345  CA  NLN X 213      28.087  -5.079  67.817  0.00  0.00           C
ATOM   1346  CB  NLN X 213      28.971  -5.189  69.077  0.00  0.00           C
ATOM   1347  CG  NLN X 213      29.116  -6.631  69.542  0.00  0.00           C
ATOM   1348  OD1 NLN X 213      28.323  -7.088  70.368  0.00  0.00           O
ATOM   1349  ND2 NLN X 213      30.105  -7.332  68.968  0.00  0.00           N
ATOM   1350  C   NLN X 213      27.656  -3.624  67.640  0.00  0.00           C
ATOM   1351  O   NLN X 213      26.485  -3.288  67.805  0.00  0.00           O
ATOM   1352  N   GLN X 214      28.640  -2.786  67.300  0.00  0.00           N
ATOM   1353  CA  GLN X 214      28.517  -1.413  66.863  0.00  0.00           C
ATOM   1354  CB  GLN X 214      29.844  -0.691  67.196  0.00  0.00           C
ATOM   1355  CG  GLN X 214      30.390  -0.852  68.634  0.00  0.00           C
ATOM   1356  CD  GLN X 214      29.458  -0.282  69.710  0.00  0.00           C
ATOM   1357  OE1 GLN X 214      29.659   0.837  70.180  0.00  0.00           O
ATOM   1358  NE2 GLN X 214      28.438  -1.046  70.111  0.00  0.00           N
ATOM   1359  C   GLN X 214      28.208  -1.468  65.352  0.00  0.00           C
ATOM   1360  O   GLN X 214      28.895  -2.171  64.609  0.00  0.00           O
ATOM   1361  N   THR X 215      27.140  -0.783  64.919  0.00  0.00           N
ATOM   1362  CA  THR X 215      26.699  -0.599  63.538  0.00  0.00           C
ATOM   1363  CB  THR X 215      25.869  -1.826  63.100  0.00  0.00           C
ATOM   1364  CG2 THR X 215      25.280  -1.732  61.688  0.00  0.00           C
ATOM   1365  OG1 THR X 215      26.549  -3.040  63.276  0.00  0.00           O
ATOM   1366  C   THR X 215      25.950   0.753  63.431  0.00  0.00           C
ATOM   1367  O   THR X 215      26.638   1.768  63.344  0.00  0.00           O
ATOM   1368  N   HIE X 216      24.593   0.742  63.467  0.00  0.00           N
ATOM   1369  CA  HIE X 216      23.532   1.779  63.454  0.00  0.00           C
ATOM   1370  CB  HIE X 216      24.054   3.182  63.045  0.00  0.00           C
ATOM   1371  CG  HIE X 216      24.646   3.939  64.208  0.00  0.00           C
ATOM   1372  ND1 HIE X 216      25.970   4.349  64.355  0.00  0.00           N
ATOM   1373  CE1 HIE X 216      26.054   4.826  65.608  0.00  0.00           C
ATOM   1374  NE2 HIE X 216      24.863   4.773  66.223  0.00  0.00           N
ATOM   1375  CD2 HIE X 216      23.969   4.202  65.360  0.00  0.00           C
ATOM   1376  C   HIE X 216      22.274   1.321  62.658  0.00  0.00           C
ATOM   1377  O   HIE X 216      22.181   0.167  62.233  0.00  0.00           O
ATOM   1378  N   PHE X 217      21.297   2.232  62.449  0.00  0.00           N
ATOM   1379  CA  PHE X 217      20.421   2.199  61.267  0.00  0.00           C
ATOM   1380  CB  PHE X 217      19.271   3.219  61.388  0.00  0.00           C
ATOM   1381  CG  PHE X 217      18.202   3.029  60.313  0.00  0.00           C
ATOM   1382  CD1 PHE X 217      18.315   3.659  59.047  0.00  0.00           C
ATOM   1383  CE1 PHE X 217      17.364   3.398  58.036  0.00  0.00           C
ATOM   1384  CZ  PHE X 217      16.282   2.530  58.286  0.00  0.00           C
ATOM   1385  CE2 PHE X 217      16.158   1.910  59.546  0.00  0.00           C
ATOM   1386  CD2 PHE X 217      17.122   2.147  60.548  0.00  0.00           C
ATOM   1387  C   PHE X 217      21.246   2.497  60.001  0.00  0.00           C
ATOM   1388  O   PHE X 217      22.171   3.311  60.047  0.00  0.00           O
ATOM   1389  N   LEU X 218      20.869   1.865  58.874  0.00  0.00           N
ATOM   1390  CA  LEU X 218      21.617   1.821  57.618  0.00  0.00           C
ATOM   1391  CB  LEU X 218      20.746   1.248  56.474  0.00  0.00           C
ATOM   1392  CG  LEU X 218      21.490   1.096  55.116  0.00  0.00           C
ATOM   1393  CD1 LEU X 218      22.767   0.239  55.207  0.00  0.00           C
ATOM   1394  CD2 LEU X 218      20.562   0.512  54.033  0.00  0.00           C
ATOM   1395  C   LEU X 218      22.206   3.179  57.198  0.00  0.00           C
ATOM   1396  O   LEU X 218      21.490   4.170  57.084  0.00  0.00           O
ATOM   1397  N   PHE X 219      23.512   3.151  56.917  0.00  0.00           N
ATOM   1398  CA  PHE X 219      24.232   3.964  55.940  0.00  0.00           C
ATOM   1399  CB  PHE X 219      24.484   5.393  56.460  0.00  0.00           C
ATOM   1400  CG  PHE X 219      25.624   6.151  55.783  0.00  0.00           C
ATOM   1401  CD1 PHE X 219      25.414   6.814  54.551  0.00  0.00           C
ATOM   1402  CE1 PHE X 219      26.485   7.472  53.907  0.00  0.00           C
ATOM   1403  CZ  PHE X 219      27.778   7.447  54.475  0.00  0.00           C
ATOM   1404  CE2 PHE X 219      27.998   6.770  55.692  0.00  0.00           C
ATOM   1405  CD2 PHE X 219      26.925   6.130  56.347  0.00  0.00           C
ATOM   1406  C   PHE X 219      25.563   3.267  55.619  0.00  0.00           C
ATOM   1407  O   PHE X 219      26.204   2.656  56.474  0.00  0.00           O
ATOM   1408  N   SER X 220      26.035   3.469  54.386  0.00  0.00           N
ATOM   1409  CA  SER X 220      27.421   3.245  53.997  0.00  0.00           C
ATOM   1410  CB  SER X 220      27.613   1.758  53.676  0.00  0.00           C
ATOM   1411  OG  SER X 220      27.616   0.914  54.807  0.00  0.00           O
ATOM   1412  C   SER X 220      27.809   4.151  52.810  0.00  0.00           C
ATOM   1413  O   SER X 220      26.962   4.811  52.197  0.00  0.00           O
ATOM   1414  N   PHE X 221      29.114   4.171  52.491  0.00  0.00           N
ATOM   1415  CA  PHE X 221      29.726   4.985  51.438  0.00  0.00           C
ATOM   1416  CB  PHE X 221      31.256   4.812  51.463  0.00  0.00           C
ATOM   1417  CG  PHE X 221      31.910   5.179  52.794  0.00  0.00           C
ATOM   1418  CD1 PHE X 221      32.781   4.274  53.442  0.00  0.00           C
ATOM   1419  CE1 PHE X 221      33.353   4.606  54.688  0.00  0.00           C
ATOM   1420  CZ  PHE X 221      33.054   5.840  55.295  0.00  0.00           C
ATOM   1421  CE2 PHE X 221      32.219   6.766  54.640  0.00  0.00           C
ATOM   1422  CD2 PHE X 221      31.652   6.437  53.391  0.00  0.00           C
ATOM   1423  C   PHE X 221      29.128   4.695  50.047  0.00  0.00           C
ATOM   1424  O   PHE X 221      28.792   5.646  49.339  0.00  0.00           O
ATOM   1425  N   MET X 222      28.938   3.410  49.695  0.00  0.00           N
ATOM   1426  CA  MET X 222      28.026   2.985  48.627  0.00  0.00           C
ATOM   1427  CB  MET X 222      28.387   1.575  48.102  0.00  0.00           C
ATOM   1428  CG  MET X 222      29.742   1.492  47.404  0.00  0.00           C
ATOM   1429  SD  MET X 222      29.781   2.339  45.806  0.00  0.00           S
ATOM   1430  CE  MET X 222      31.512   2.052  45.404  0.00  0.00           C
ATOM   1431  C   MET X 222      26.565   3.047  49.113  0.00  0.00           C
ATOM   1432  O   MET X 222      25.729   3.639  48.428  0.00  0.00           O
ATOM   1433  N   GLY X 223      26.257   2.439  50.276  0.00  0.00           N
ATOM   1434  CA  GLY X 223      24.898   2.177  50.737  0.00  0.00           C
ATOM   1435  C   GLY X 223      24.226   1.146  49.820  0.00  0.00           C
ATOM   1436  O   GLY X 223      24.828   0.128  49.464  0.00  0.00           O
ATOM   1437  N   GLN X 224      22.979   1.434  49.421  0.00  0.00           N
ATOM   1438  CA  GLN X 224      22.202   0.637  48.464  0.00  0.00           C
ATOM   1439  CB  GLN X 224      20.688   0.889  48.682  0.00  0.00           C
ATOM   1440  CG  GLN X 224      20.203   0.602  50.122  0.00  0.00           C
ATOM   1441  CD  GLN X 224      18.676   0.471  50.270  0.00  0.00           C
ATOM   1442  OE1 GLN X 224      17.902   0.942  49.436  0.00  0.00           O
ATOM   1443  NE2 GLN X 224      18.231  -0.182  51.348  0.00  0.00           N
ATOM   1444  C   GLN X 224      22.654   0.834  46.987  0.00  0.00           C
ATOM   1445  O   GLN X 224      21.841   0.623  46.086  0.00  0.00           O
ATOM   1446  N   ALA X 225      23.926   1.220  46.721  0.00  0.00           N
ATOM   1447  CA  ALA X 225      24.484   1.401  45.367  0.00  0.00           C
ATOM   1448  CB  ALA X 225      25.948   1.857  45.401  0.00  0.00           C
ATOM   1449  C   ALA X 225      24.387   0.151  44.468  0.00  0.00           C
ATOM   1450  O   ALA X 225      24.373   0.303  43.244  0.00  0.00           O
ATOM   1451  N   NLN X 226      24.337  -1.063  45.061  0.00  0.00           N
ATOM   1452  CA  NLN X 226      24.283  -2.333  44.342  0.00  0.00           C
ATOM   1453  CB  NLN X 226      24.588  -3.533  45.276  0.00  0.00           C
ATOM   1454  CG  NLN X 226      25.361  -4.638  44.538  0.00  0.00           C
ATOM   1455  OD1 NLN X 226      26.338  -4.304  43.858  0.00  0.00           O
ATOM   1456  ND2 NLN X 226      24.980  -5.925  44.701  0.00  0.00           N
ATOM   1457  C   NLN X 226      22.935  -2.480  43.622  0.00  0.00           C
ATOM   1458  O   NLN X 226      21.877  -2.360  44.247  0.00  0.00           O
ATOM   1459  N   HIE X 227      23.010  -2.718  42.302  0.00  0.00           N
ATOM   1460  CA  HIE X 227      21.923  -2.698  41.307  0.00  0.00           C
ATOM   1461  CB  HIE X 227      20.832  -3.745  41.614  0.00  0.00           C
ATOM   1462  CG  HIE X 227      21.388  -5.132  41.751  0.00  0.00           C
ATOM   1463  ND1 HIE X 227      21.445  -5.867  42.935  0.00  0.00           N
ATOM   1464  CE1 HIE X 227      22.128  -6.971  42.617  0.00  0.00           C
ATOM   1465  NE2 HIE X 227      22.514  -6.943  41.329  0.00  0.00           N
ATOM   1466  CD2 HIE X 227      22.029  -5.802  40.753  0.00  0.00           C
ATOM   1467  C   HIE X 227      21.286  -1.327  41.048  0.00  0.00           C
ATOM   1468  O   HIE X 227      20.648  -1.173  40.003  0.00  0.00           O
ATOM   1469  N   SER X 228      21.450  -0.346  41.955  0.00  0.00           N
ATOM   1470  CA  SER X 228      20.910   0.993  41.775  0.00  0.00           C
ATOM   1471  CB  SER X 228      20.849   1.764  43.109  0.00  0.00           C
ATOM   1472  OG  SER X 228      22.075   2.372  43.445  0.00  0.00           O
ATOM   1473  C   SER X 228      21.665   1.767  40.681  0.00  0.00           C
ATOM   1474  O   SER X 228      22.779   1.432  40.263  0.00  0.00           O
ATOM   1475  N   ASP X 229      21.016   2.860  40.290  0.00  0.00           N
ATOM   1476  CA  ASP X 229      21.442   3.873  39.343  0.00  0.00           C
ATOM   1477  CB  ASP X 229      20.371   3.956  38.241  0.00  0.00           C
ATOM   1478  CG  ASP X 229      18.946   4.202  38.780  0.00  0.00           C
ATOM   1479  OD1 ASP X 229      18.559   5.387  38.875  0.00  0.00           O
ATOM   1480  OD2 ASP X 229      18.262   3.199  39.083  0.00  0.00           O
ATOM   1481  C   ASP X 229      21.631   5.221  40.061  0.00  0.00           C
ATOM   1482  O   ASP X 229      21.060   5.463  41.131  0.00  0.00           O
ATOM   1483  N   SER X 230      22.395   6.116  39.419  0.00  0.00           N
ATOM   1484  CA  SER X 230      22.503   7.527  39.795  0.00  0.00           C
ATOM   1485  CB  SER X 230      23.930   8.042  39.522  0.00  0.00           C
ATOM   1486  OG  SER X 230      24.885   7.389  40.339  0.00  0.00           O
ATOM   1487  C   SER X 230      21.403   8.307  39.048  0.00  0.00           C
ATOM   1488  O   SER X 230      21.698   9.100  38.157  0.00  0.00           O
ATOM   1489  N   GLY X 231      20.131   8.034  39.406  0.00  0.00           N
ATOM   1490  CA  GLY X 231      18.905   8.575  38.818  0.00  0.00           C
ATOM   1491  C   GLY X 231      18.740   8.351  37.303  0.00  0.00           C
ATOM   1492  O   GLY X 231      19.509   7.630  36.661  0.00  0.00           O
ATOM   1493  N   ARG X 232      17.684   8.972  36.752  0.00  0.00           N
ATOM   1494  CA  ARG X 232      17.306   8.931  35.338  0.00  0.00           C
ATOM   1495  CB  ARG X 232      15.792   9.206  35.167  0.00  0.00           C
ATOM   1496  CG  ARG X 232      14.826   8.160  35.768  0.00  0.00           C
ATOM   1497  CD  ARG X 232      14.794   8.146  37.307  0.00  0.00           C
ATOM   1498  NE  ARG X 232      13.699   7.319  37.844  0.00  0.00           N
ATOM   1499  CZ  ARG X 232      12.473   7.733  38.224  0.00  0.00           C
ATOM   1500  NH1 ARG X 232      12.062   9.003  38.076  0.00  0.00           N
ATOM   1501  NH2 ARG X 232      11.638   6.843  38.773  0.00  0.00           N
ATOM   1502  C   ARG X 232      18.113   9.975  34.544  0.00  0.00           C
ATOM   1503  O   ARG X 232      18.414  11.060  35.050  0.00  0.00           O
ATOM   1504  N   PHE X 233      18.396   9.655  33.272  0.00  0.00           N
ATOM   1505  CA  PHE X 233      19.075  10.525  32.310  0.00  0.00           C
ATOM   1506  CB  PHE X 233      20.540  10.081  32.127  0.00  0.00           C
ATOM   1507  CG  PHE X 233      21.448  10.455  33.284  0.00  0.00           C
ATOM   1508  CD1 PHE X 233      21.911  11.786  33.409  0.00  0.00           C
ATOM   1509  CE1 PHE X 233      22.773  12.147  34.463  0.00  0.00           C
ATOM   1510  CZ  PHE X 233      23.155  11.181  35.414  0.00  0.00           C
ATOM   1511  CE2 PHE X 233      22.704   9.852  35.292  0.00  0.00           C
ATOM   1512  CD2 PHE X 233      21.837   9.490  34.239  0.00  0.00           C
ATOM   1513  C   PHE X 233      18.354  10.545  30.958  0.00  0.00           C
ATOM   1514  O   PHE X 233      17.679   9.588  30.568  0.00  0.00           O
ATOM   1515  N   THR X 234      18.599  11.640  30.224  0.00  0.00           N
ATOM   1516  CA  THR X 234      18.306  11.807  28.806  0.00  0.00           C
ATOM   1517  CB  THR X 234      17.022  12.647  28.553  0.00  0.00           C
ATOM   1518  CG2 THR X 234      15.791  12.195  29.355  0.00  0.00           C
ATOM   1519  OG1 THR X 234      17.212  14.016  28.831  0.00  0.00           O
ATOM   1520  C   THR X 234      19.569  12.384  28.136  0.00  0.00           C
ATOM   1521  O   THR X 234      20.098  13.410  28.577  0.00  0.00           O
ATOM   1522  N   VAL X 235      20.044  11.709  27.076  0.00  0.00           N
ATOM   1523  CA  VAL X 235      21.190  12.112  26.253  0.00  0.00           C
ATOM   1524  CB  VAL X 235      22.385  11.116  26.334  0.00  0.00           C
ATOM   1525  CG1 VAL X 235      22.954  11.011  27.765  0.00  0.00           C
ATOM   1526  CG2 VAL X 235      22.105   9.723  25.720  0.00  0.00           C
ATOM   1527  C   VAL X 235      20.712  12.321  24.812  0.00  0.00           C
ATOM   1528  O   VAL X 235      20.096  11.430  24.218  0.00  0.00           O
ATOM   1529  N   CYX X 236      21.035  13.498  24.250  0.00  0.00           N
ATOM   1530  CA  CYX X 236      20.925  13.759  22.819  0.00  0.00           C
ATOM   1531  CB  CYX X 236      21.153  15.248  22.509  0.00  0.00           C
ATOM   1532  SG  CYX X 236      22.688  16.011  23.100  0.00  0.00           S
ATOM   1533  C   CYX X 236      21.867  12.819  22.043  0.00  0.00           C
ATOM   1534  O   CYX X 236      23.023  12.626  22.422  0.00  0.00           O
ATOM   1535  N   ARG X 237      21.335  12.213  20.973  0.00  0.00           N
ATOM   1536  CA  ARG X 237      22.032  11.364  20.005  0.00  0.00           C
ATOM   1537  CB  ARG X 237      20.973  10.523  19.248  0.00  0.00           C
ATOM   1538  CG  ARG X 237      20.476   9.323  20.080  0.00  0.00           C
ATOM   1539  CD  ARG X 237      19.191   8.658  19.566  0.00  0.00           C
ATOM   1540  NE  ARG X 237      19.211   8.293  18.137  0.00  0.00           N
ATOM   1541  CZ  ARG X 237      18.206   7.687  17.470  0.00  0.00           C
ATOM   1542  NH1 ARG X 237      17.046   7.359  18.065  0.00  0.00           N
ATOM   1543  NH2 ARG X 237      18.362   7.404  16.171  0.00  0.00           N
ATOM   1544  C   ARG X 237      22.902  12.194  19.035  0.00  0.00           C
ATOM   1545  O   ARG X 237      22.778  13.421  18.937  0.00  0.00           O
ATOM   1546  N   GLY X 238      23.764  11.485  18.286  0.00  0.00           N
ATOM   1547  CA  GLY X 238      24.616  12.026  17.229  0.00  0.00           C
ATOM   1548  C   GLY X 238      23.887  12.423  15.928  0.00  0.00           C
ATOM   1549  O   GLY X 238      24.563  12.858  14.995  0.00  0.00           O
ATOM   1550  N   VAL X 239      22.548  12.261  15.848  0.00  0.00           N
ATOM   1551  CA  VAL X 239      21.720  12.460  14.650  0.00  0.00           C
ATOM   1552  CB  VAL X 239      20.270  11.926  14.853  0.00  0.00           C
ATOM   1553  CG1 VAL X 239      20.241  10.403  15.110  0.00  0.00           C
ATOM   1554  CG2 VAL X 239      19.462  12.650  15.950  0.00  0.00           C
ATOM   1555  C   VAL X 239      21.733  13.917  14.137  0.00  0.00           C
ATOM   1556  O   VAL X 239      21.892  14.118  12.931  0.00  0.00           O
ATOM   1557  N   LYS X 240      21.583  14.916  15.032  0.00  0.00           N
ATOM   1558  CA  LYS X 240      21.648  16.348  14.716  0.00  0.00           C
ATOM   1559  CB  LYS X 240      21.081  17.199  15.873  0.00  0.00           C
ATOM   1560  CG  LYS X 240      19.576  17.024  16.173  0.00  0.00           C
ATOM   1561  CD  LYS X 240      18.605  17.354  15.022  0.00  0.00           C
ATOM   1562  CE  LYS X 240      18.344  16.157  14.094  0.00  0.00           C
ATOM   1563  NZ  LYS X 240      17.465  16.520  12.969  0.00  0.00           N
ATOM   1564  C   LYS X 240      23.090  16.756  14.374  0.00  0.00           C
ATOM   1565  O   LYS X 240      23.324  17.288  13.287  0.00  0.00           O
ATOM   1566  N   ASN X 241      24.042  16.483  15.288  0.00  0.00           N
ATOM   1567  CA  ASN X 241      25.480  16.610  15.061  0.00  0.00           C
ATOM   1568  CB  ASN X 241      25.944  18.048  15.392  0.00  0.00           C
ATOM   1569  CG  ASN X 241      27.392  18.327  14.960  0.00  0.00           C
ATOM   1570  OD1 ASN X 241      28.228  18.698  15.780  0.00  0.00           O
ATOM   1571  ND2 ASN X 241      27.701  18.154  13.670  0.00  0.00           N
ATOM   1572  C   ASN X 241      26.252  15.560  15.875  0.00  0.00           C
ATOM   1573  O   ASN X 241      25.867  15.207  16.994  0.00  0.00           O
ATOM   1574  N   ASN X 242      27.373  15.099  15.301  0.00  0.00           N
ATOM   1575  CA  ASN X 242      28.294  14.116  15.875  0.00  0.00           C
ATOM   1576  CB  ASN X 242      29.385  13.778  14.837  0.00  0.00           C
ATOM   1577  CG  ASN X 242      28.864  13.094  13.560  0.00  0.00           C
ATOM   1578  OD1 ASN X 242      27.882  12.351  13.585  0.00  0.00           O
ATOM   1579  ND2 ASN X 242      29.530  13.338  12.428  0.00  0.00           N
ATOM   1580  C   ASN X 242      28.937  14.574  17.201  0.00  0.00           C
ATOM   1581  O   ASN X 242      29.208  13.715  18.039  0.00  0.00           O
ATOM   1582  N   LYS X 243      29.148  15.890  17.408  0.00  0.00           N
ATOM   1583  CA  LYS X 243      29.631  16.473  18.665  0.00  0.00           C
ATOM   1584  CB  LYS X 243      29.935  17.978  18.464  0.00  0.00           C
ATOM   1585  CG  LYS X 243      30.546  18.689  19.690  0.00  0.00           C
ATOM   1586  CD  LYS X 243      31.899  18.106  20.144  0.00  0.00           C
ATOM   1587  CE  LYS X 243      32.332  18.725  21.476  0.00  0.00           C
ATOM   1588  NZ  LYS X 243      33.532  18.064  22.013  0.00  0.00           N
ATOM   1589  C   LYS X 243      28.640  16.255  19.829  0.00  0.00           C
ATOM   1590  O   LYS X 243      29.073  15.999  20.954  0.00  0.00           O
ATOM   1591  N   LYS X 244      27.328  16.351  19.552  0.00  0.00           N
ATOM   1592  CA  LYS X 244      26.225  16.132  20.490  0.00  0.00           C
ATOM   1593  CB  LYS X 244      24.975  16.897  19.986  0.00  0.00           C
ATOM   1594  CG  LYS X 244      25.149  18.431  20.039  0.00  0.00           C
ATOM   1595  CD  LYS X 244      23.882  19.177  19.582  0.00  0.00           C
ATOM   1596  CE  LYS X 244      24.088  20.694  19.678  0.00  0.00           C
ATOM   1597  NZ  LYS X 244      22.904  21.441  19.216  0.00  0.00           N
ATOM   1598  C   LYS X 244      25.930  14.636  20.775  0.00  0.00           C
ATOM   1599  O   LYS X 244      24.970  14.370  21.494  0.00  0.00           O
ATOM   1600  N   LEU X 245      26.725  13.670  20.261  0.00  0.00           N
ATOM   1601  CA  LEU X 245      26.593  12.232  20.539  0.00  0.00           C
ATOM   1602  CB  LEU X 245      27.501  11.393  19.604  0.00  0.00           C
ATOM   1603  CG  LEU X 245      27.119   9.891  19.451  0.00  0.00           C
ATOM   1604  CD1 LEU X 245      28.099   9.188  18.491  0.00  0.00           C
ATOM   1605  CD2 LEU X 245      27.058   9.083  20.768  0.00  0.00           C
ATOM   1606  C   LEU X 245      26.879  11.961  22.030  0.00  0.00           C
ATOM   1607  O   LEU X 245      28.013  12.114  22.493  0.00  0.00           O
ATOM   1608  N   GLY X 246      25.828  11.553  22.759  0.00  0.00           N
ATOM   1609  CA  GLY X 246      25.867  11.101  24.147  0.00  0.00           C
ATOM   1610  C   GLY X 246      25.899  12.210  25.210  0.00  0.00           C
ATOM   1611  O   GLY X 246      25.911  11.863  26.394  0.00  0.00           O
ATOM   1612  N   LYS X 247      25.917  13.504  24.827  0.00  0.00           N
ATOM   1613  CA  LYS X 247      25.892  14.637  25.756  0.00  0.00           C
ATOM   1614  CB  LYS X 247      26.162  15.976  25.027  0.00  0.00           C
ATOM   1615  CG  LYS X 247      26.146  17.164  26.017  0.00  0.00           C
ATOM   1616  CD  LYS X 247      26.589  18.509  25.424  0.00  0.00           C
ATOM   1617  CE  LYS X 247      26.571  19.567  26.539  0.00  0.00           C
ATOM   1618  NZ  LYS X 247      27.070  20.875  26.086  0.00  0.00           N
ATOM   1619  C   LYS X 247      24.563  14.654  26.535  0.00  0.00           C
ATOM   1620  O   LYS X 247      23.488  14.650  25.930  0.00  0.00           O
ATOM   1621  N   VAL X 248      24.662  14.700  27.875  0.00  0.00           N
ATOM   1622  CA  VAL X 248      23.540  14.855  28.797  0.00  0.00           C
ATOM   1623  CB  VAL X 248      23.957  14.525  30.260  0.00  0.00           C
ATOM   1624  CG1 VAL X 248      24.997  15.463  30.907  0.00  0.00           C
ATOM   1625  CG2 VAL X 248      22.711  14.473  31.163  0.00  0.00           C
ATOM   1626  C   VAL X 248      22.887  16.240  28.607  0.00  0.00           C
ATOM   1627  O   VAL X 248      23.475  17.275  28.933  0.00  0.00           O
ATOM   1628  N   VAL X 249      21.662  16.231  28.060  0.00  0.00           N
ATOM   1629  CA  VAL X 249      20.739  17.369  28.022  0.00  0.00           C
ATOM   1630  CB  VAL X 249      19.771  17.257  26.801  0.00  0.00           C
ATOM   1631  CG1 VAL X 249      19.103  15.878  26.620  0.00  0.00           C
ATOM   1632  CG2 VAL X 249      18.677  18.349  26.817  0.00  0.00           C
ATOM   1633  C   VAL X 249      20.026  17.560  29.383  0.00  0.00           C
ATOM   1634  O   VAL X 249      19.793  18.712  29.761  0.00  0.00           O
ATOM   1635  N   LYS X 250      19.698  16.475  30.119  0.00  0.00           N
ATOM   1636  CA  LYS X 250      18.965  16.527  31.390  0.00  0.00           C
ATOM   1637  CB  LYS X 250      17.452  16.584  31.077  0.00  0.00           C
ATOM   1638  CG  LYS X 250      16.545  16.940  32.269  0.00  0.00           C
ATOM   1639  CD  LYS X 250      15.095  17.218  31.832  0.00  0.00           C
ATOM   1640  CE  LYS X 250      14.409  15.981  31.235  0.00  0.00           C
ATOM   1641  NZ  LYS X 250      13.009  16.255  30.870  0.00  0.00           N
ATOM   1642  C   LYS X 250      19.299  15.339  32.314  0.00  0.00           C
ATOM   1643  O   LYS X 250      19.477  14.205  31.866  0.00  0.00           O
ATOM   1644  N   PHE X 251      19.283  15.630  33.625  0.00  0.00           N
ATOM   1645  CA  PHE X 251      19.260  14.696  34.753  0.00  0.00           C
ATOM   1646  CB  PHE X 251      20.514  14.904  35.620  0.00  0.00           C
ATOM   1647  CG  PHE X 251      20.497  14.152  36.946  0.00  0.00           C
ATOM   1648  CD1 PHE X 251      20.452  12.741  36.950  0.00  0.00           C
ATOM   1649  CE1 PHE X 251      20.301  12.041  38.162  0.00  0.00           C
ATOM   1650  CZ  PHE X 251      20.232  12.734  39.385  0.00  0.00           C
ATOM   1651  CE2 PHE X 251      20.296  14.144  39.393  0.00  0.00           C
ATOM   1652  CD2 PHE X 251      20.414  14.850  38.177  0.00  0.00           C
ATOM   1653  C   PHE X 251      17.985  14.938  35.581  0.00  0.00           C
ATOM   1654  O   PHE X 251      17.573  16.084  35.767  0.00  0.00           O
ATOM   1655  N   ALA X 252      17.406  13.852  36.126  0.00  0.00           N
ATOM   1656  CA  ALA X 252      16.103  13.805  36.797  0.00  0.00           C
ATOM   1657  CB  ALA X 252      16.215  14.378  38.227  0.00  0.00           C
ATOM   1658  C   ALA X 252      15.014  14.427  35.890  0.00  0.00           C
ATOM   1659  O   ALA X 252      14.665  13.810  34.882  0.00  0.00           O
ATOM   1660  N   ASP X 253      14.541  15.648  36.205  0.00  0.00           N
ATOM   1661  CA  ASP X 253      13.687  16.505  35.365  0.00  0.00           C
ATOM   1662  CB  ASP X 253      12.211  16.401  35.825  0.00  0.00           C
ATOM   1663  CG  ASP X 253      11.609  14.989  35.734  0.00  0.00           C
ATOM   1664  OD1 ASP X 253      11.692  14.390  34.639  0.00  0.00           O
ATOM   1665  OD2 ASP X 253      11.052  14.535  36.760  0.00  0.00           O
ATOM   1666  C   ASP X 253      14.204  17.972  35.313  0.00  0.00           C
ATOM   1667  O   ASP X 253      13.419  18.885  35.044  0.00  0.00           O
ATOM   1668  N   GLU X 254      15.510  18.202  35.559  0.00  0.00           N
ATOM   1669  CA  GLU X 254      16.162  19.507  35.678  0.00  0.00           C
ATOM   1670  CB  GLU X 254      16.492  19.790  37.164  0.00  0.00           C
ATOM   1671  CG  GLU X 254      16.659  21.299  37.448  0.00  0.00           C
ATOM   1672  CD  GLU X 254      17.223  21.634  38.842  0.00  0.00           C
ATOM   1673  OE1 GLU X 254      17.061  20.812  39.773  0.00  0.00           O
ATOM   1674  OE2 GLU X 254      17.812  22.732  38.962  0.00  0.00           O
ATOM   1675  C   GLU X 254      17.420  19.562  34.768  0.00  0.00           C
ATOM   1676  O   GLU X 254      18.384  18.845  35.048  0.00  0.00           O
ATOM   1677  N   PRO X 255      17.438  20.383  33.684  0.00  0.00           N
ATOM   1678  CD  PRO X 255      16.348  21.245  33.239  0.00  0.00           C
ATOM   1679  CG  PRO X 255      16.929  22.152  32.154  0.00  0.00           C
ATOM   1680  CB  PRO X 255      18.049  21.302  31.557  0.00  0.00           C
ATOM   1681  CA  PRO X 255      18.588  20.525  32.768  0.00  0.00           C
ATOM   1682  C   PRO X 255      19.833  21.211  33.387  0.00  0.00           C
ATOM   1683  O   PRO X 255      20.902  21.176  32.775  0.00  0.00           O
ATOM   1684  N   GLU X 256      19.699  21.789  34.593  0.00  0.00           N
ATOM   1685  CA  GLU X 256      20.759  22.333  35.447  0.00  0.00           C
ATOM   1686  CB  GLU X 256      20.637  23.872  35.531  0.00  0.00           C
ATOM   1687  CG  GLU X 256      20.983  24.576  34.204  0.00  0.00           C
ATOM   1688  CD  GLU X 256      20.953  26.104  34.342  0.00  0.00           C
ATOM   1689  OE1 GLU X 256      21.926  26.648  34.911  0.00  0.00           O
ATOM   1690  OE2 GLU X 256      19.959  26.706  33.877  0.00  0.00           O
ATOM   1691  C   GLU X 256      20.710  21.669  36.841  0.00  0.00           C
ATOM   1692  O   GLU X 256      19.754  20.974  37.194  0.00  0.00           O
ATOM   1693  N   GLN X 257      21.767  21.888  37.636  0.00  0.00           N
ATOM   1694  CA  GLN X 257      21.873  21.462  39.034  0.00  0.00           C
ATOM   1695  CB  GLN X 257      23.354  21.142  39.344  0.00  0.00           C
ATOM   1696  CG  GLN X 257      23.595  20.321  40.621  0.00  0.00           C
ATOM   1697  CD  GLN X 257      23.078  18.880  40.546  0.00  0.00           C
ATOM   1698  OE1 GLN X 257      22.025  18.564  41.098  0.00  0.00           O
ATOM   1699  NE2 GLN X 257      23.820  17.997  39.870  0.00  0.00           N
ATOM   1700  C   GLN X 257      21.282  22.557  39.950  0.00  0.00           C
ATOM   1701  O   GLN X 257      21.288  23.744  39.609  0.00  0.00           O
ATOM   1702  N   ASP X 258      20.782  22.150  41.125  0.00  0.00           N
ATOM   1703  CA  ASP X 258      20.203  23.032  42.150  0.00  0.00           C
ATOM   1704  CB  ASP X 258      18.968  22.340  42.769  0.00  0.00           C
ATOM   1705  CG  ASP X 258      19.307  21.069  43.566  0.00  0.00           C
ATOM   1706  OD1 ASP X 258      19.430  20.001  42.924  0.00  0.00           O
ATOM   1707  OD2 ASP X 258      19.450  21.185  44.803  0.00  0.00           O
ATOM   1708  C   ASP X 258      21.203  23.457  43.252  0.00  0.00           C
ATOM   1709  O   ASP X 258      20.963  24.461  43.924  0.00  0.00           O
ATOM   1710  N   ILE X 259      22.287  22.686  43.453  0.00  0.00           N
ATOM   1711  CA  ILE X 259      23.164  22.699  44.629  0.00  0.00           C
ATOM   1712  CB  ILE X 259      23.956  21.358  44.668  0.00  0.00           C
ATOM   1713  CG2 ILE X 259      25.015  21.251  43.552  0.00  0.00           C
ATOM   1714  CG1 ILE X 259      24.616  21.121  46.052  0.00  0.00           C
ATOM   1715  CD1 ILE X 259      25.310  19.753  46.173  0.00  0.00           C
ATOM   1716  C   ILE X 259      24.079  23.942  44.724  0.00  0.00           C
ATOM   1717  O   ILE X 259      24.243  24.469  45.828  0.00  0.00           O
ATOM   1718  N   TRP X 260      24.692  24.386  43.607  0.00  0.00           N
ATOM   1719  CA  TRP X 260      25.822  25.321  43.602  0.00  0.00           C
ATOM   1720  CB  TRP X 260      26.837  24.928  42.511  0.00  0.00           C
ATOM   1721  CG  TRP X 260      27.434  23.550  42.557  0.00  0.00           C
ATOM   1722  CD1 TRP X 260      27.364  22.629  41.567  0.00  0.00           C
ATOM   1723  NE1 TRP X 260      28.021  21.478  41.948  0.00  0.00           N
ATOM   1724  CE2 TRP X 260      28.562  21.596  43.210  0.00  0.00           C
ATOM   1725  CZ2 TRP X 260      29.314  20.724  44.022  0.00  0.00           C
ATOM   1726  CH2 TRP X 260      29.742  21.168  45.289  0.00  0.00           C
ATOM   1727  CZ3 TRP X 260      29.411  22.467  45.733  0.00  0.00           C
ATOM   1728  CE3 TRP X 260      28.657  23.333  44.911  0.00  0.00           C
ATOM   1729  CD2 TRP X 260      28.214  22.923  43.627  0.00  0.00           C
ATOM   1730  C   TRP X 260      25.382  26.805  43.436  0.00  0.00           C
ATOM   1731  O   TRP X 260      24.479  27.074  42.640  0.00  0.00           O
ATOM   1732  N   PRO X 261      26.031  27.771  44.137  0.00  0.00           N
ATOM   1733  CD  PRO X 261      26.883  27.488  45.298  0.00  0.00           C
ATOM   1734  CG  PRO X 261      27.249  28.822  45.949  0.00  0.00           C
ATOM   1735  CB  PRO X 261      26.933  29.852  44.872  0.00  0.00           C
ATOM   1736  CA  PRO X 261      25.761  29.221  44.108  0.00  0.00           C
ATOM   1737  C   PRO X 261      25.555  29.967  42.766  0.00  0.00           C
ATOM   1738  O   PRO X 261      24.879  30.997  42.797  0.00  0.00           O
ATOM   1739  N   ASP X 262      26.107  29.502  41.623  0.00  0.00           N
ATOM   1740  CA  ASP X 262      26.068  30.212  40.323  0.00  0.00           C
ATOM   1741  CB  ASP X 262      27.457  30.830  40.030  0.00  0.00           C
ATOM   1742  CG  ASP X 262      27.472  31.832  38.865  0.00  0.00           C
ATOM   1743  OD1 ASP X 262      26.758  32.854  38.974  0.00  0.00           O
ATOM   1744  OD2 ASP X 262      28.202  31.565  37.884  0.00  0.00           O
ATOM   1745  C   ASP X 262      25.589  29.311  39.163  0.00  0.00           C
ATOM   1746  O   ASP X 262      25.609  28.084  39.256  0.00  0.00           O
ATOM   1747  N   GLY X 263      25.192  29.943  38.045  0.00  0.00           N
ATOM   1748  CA  GLY X 263      24.742  29.288  36.816  0.00  0.00           C
ATOM   1749  C   GLY X 263      25.840  28.505  36.074  0.00  0.00           C
ATOM   1750  O   GLY X 263      25.549  27.423  35.561  0.00  0.00           O
ATOM   1751  N   GLU X 264      27.079  29.036  36.022  0.00  0.00           N
ATOM   1752  CA  GLU X 264      28.225  28.448  35.306  0.00  0.00           C
ATOM   1753  CB  GLU X 264      29.314  29.532  35.109  0.00  0.00           C
ATOM   1754  CG  GLU X 264      30.436  29.099  34.132  0.00  0.00           C
ATOM   1755  CD  GLU X 264      31.464  30.181  33.758  0.00  0.00           C
ATOM   1756  OE1 GLU X 264      31.375  31.318  34.273  0.00  0.00           O
ATOM   1757  OE2 GLU X 264      32.350  29.839  32.944  0.00  0.00           O
ATOM   1758  C   GLU X 264      28.800  27.173  35.970  0.00  0.00           C
ATOM   1759  O   GLU X 264      29.462  26.395  35.282  0.00  0.00           O
ATOM   1760  N   CYS X 265      28.539  26.935  37.270  0.00  0.00           N
ATOM   1761  CA  CYS X 265      28.865  25.701  37.995  0.00  0.00           C
ATOM   1762  C   CYS X 265      27.698  24.693  38.043  0.00  0.00           C
ATOM   1763  O   CYS X 265      27.964  23.490  38.082  0.00  0.00           O
ATOM   1764  CB  CYS X 265      29.307  26.028  39.406  1.00  0.00           C
ATOM   1765  SG  CYS X 265      30.776  27.073  39.563  1.00  0.00           S
ATOM   1766  N   ASN X 266      26.434  25.164  38.023  0.00  0.00           N
ATOM   1767  CA  ASN X 266      25.225  24.333  37.974  0.00  0.00           C
ATOM   1768  CB  ASN X 266      23.966  25.210  38.179  0.00  0.00           C
ATOM   1769  CG  ASN X 266      23.684  25.609  39.638  0.00  0.00           C
ATOM   1770  OD1 ASN X 266      23.989  24.868  40.570  0.00  0.00           O
ATOM   1771  ND2 ASN X 266      23.052  26.767  39.841  0.00  0.00           N
ATOM   1772  C   ASN X 266      25.085  23.519  36.670  0.00  0.00           C
ATOM   1773  O   ASN X 266      24.481  22.450  36.702  0.00  0.00           O
ATOM   1774  N   THR X 267      25.640  24.003  35.545  0.00  0.00           N
ATOM   1775  CA  THR X 267      25.528  23.418  34.207  0.00  0.00           C
ATOM   1776  CB  THR X 267      26.375  24.263  33.225  0.00  0.00           C
ATOM   1777  CG2 THR X 267      27.889  24.222  33.509  0.00  0.00           C
ATOM   1778  OG1 THR X 267      26.122  23.858  31.891  0.00  0.00           O
ATOM   1779  C   THR X 267      25.889  21.916  34.168  0.00  0.00           C
ATOM   1780  O   THR X 267      26.868  21.481  34.780  0.00  0.00           O
ATOM   1781  N   PHE X 268      25.094  21.155  33.398  0.00  0.00           N
ATOM   1782  CA  PHE X 268      25.368  19.795  32.930  0.00  0.00           C
ATOM   1783  CB  PHE X 268      24.065  18.971  32.899  0.00  0.00           C
ATOM   1784  CG  PHE X 268      23.613  18.409  34.239  0.00  0.00           C
ATOM   1785  CD1 PHE X 268      22.938  19.232  35.170  0.00  0.00           C
ATOM   1786  CE1 PHE X 268      22.497  18.700  36.401  0.00  0.00           C
ATOM   1787  CZ  PHE X 268      22.730  17.348  36.710  0.00  0.00           C
ATOM   1788  CE2 PHE X 268      23.378  16.518  35.777  0.00  0.00           C
ATOM   1789  CD2 PHE X 268      23.834  17.046  34.551  0.00  0.00           C
ATOM   1790  C   PHE X 268      26.003  19.891  31.530  0.00  0.00           C
ATOM   1791  O   PHE X 268      25.373  20.397  30.596  0.00  0.00           O
ATOM   1792  N   VAL X 269      27.254  19.414  31.403  0.00  0.00           N
ATOM   1793  CA  VAL X 269      28.082  19.489  30.190  0.00  0.00           C
ATOM   1794  CB  VAL X 269      29.121  20.648  30.267  0.00  0.00           C
ATOM   1795  CG1 VAL X 269      29.784  20.921  28.897  0.00  0.00           C
ATOM   1796  CG2 VAL X 269      28.535  21.989  30.755  0.00  0.00           C
ATOM   1797  C   VAL X 269      28.783  18.134  29.974  0.00  0.00           C
ATOM   1798  O   VAL X 269      29.257  17.505  30.928  0.00  0.00           O
ATOM   1799  N   GLY X 270      28.886  17.728  28.697  0.00  0.00           N
ATOM   1800  CA  GLY X 270      29.580  16.520  28.271  0.00  0.00           C
ATOM   1801  C   GLY X 270      28.791  15.240  28.558  0.00  0.00           C
ATOM   1802  O   GLY X 270      27.565  15.259  28.634  0.00  0.00           O
ATOM   1803  N   THR X 271      29.510  14.115  28.670  0.00  0.00           N
ATOM   1804  CA  THR X 271      28.957  12.753  28.739  0.00  0.00           C
ATOM   1805  CB  THR X 271      29.671  11.861  27.690  0.00  0.00           C
ATOM   1806  CG2 THR X 271      29.523  12.390  26.248  0.00  0.00           C
ATOM   1807  OG1 THR X 271      31.047  11.711  28.007  0.00  0.00           O
ATOM   1808  C   THR X 271      29.012  12.159  30.167  0.00  0.00           C
ATOM   1809  O   THR X 271      29.573  12.752  31.090  0.00  0.00           O
ATOM   1810  N   ASP X 272      28.447  10.948  30.328  0.00  0.00           N
ATOM   1811  CA  ASP X 272      28.553  10.086  31.518  0.00  0.00           C
ATOM   1812  CB  ASP X 272      27.529   8.935  31.347  0.00  0.00           C
ATOM   1813  CG  ASP X 272      27.412   7.992  32.555  0.00  0.00           C
ATOM   1814  OD1 ASP X 272      26.968   8.473  33.622  0.00  0.00           O
ATOM   1815  OD2 ASP X 272      27.768   6.803  32.393  0.00  0.00           O
ATOM   1816  C   ASP X 272      29.997   9.572  31.804  0.00  0.00           C
ATOM   1817  O   ASP X 272      30.189   8.841  32.778  0.00  0.00           O
ATOM   1818  N   SER X 273      30.999   9.949  30.979  0.00  0.00           N
ATOM   1819  CA  SER X 273      32.403   9.493  30.934  0.00  0.00           C
ATOM   1820  CB  SER X 273      33.092   9.474  32.322  0.00  0.00           C
ATOM   1821  OG  SER X 273      32.905  10.660  33.067  0.00  0.00           O
ATOM   1822  C   SER X 273      32.594   8.125  30.235  0.00  0.00           C
ATOM   1823  O   SER X 273      33.722   7.799  29.862  0.00  0.00           O
ATOM   1824  N   THR X 274      31.514   7.339  30.053  0.00  0.00           N
ATOM   1825  CA  THR X 274      31.486   5.999  29.456  0.00  0.00           C
ATOM   1826  CB  THR X 274      30.063   5.402  29.634  0.00  0.00           C
ATOM   1827  CG2 THR X 274      28.945   6.094  28.828  0.00  0.00           C
ATOM   1828  OG1 THR X 274      30.073   4.023  29.313  0.00  0.00           O
ATOM   1829  C   THR X 274      31.967   5.981  27.988  0.00  0.00           C
ATOM   1830  O   THR X 274      32.745   5.103  27.613  0.00  0.00           O
ATOM   1831  N   VAL X 275      31.494   6.947  27.181  0.00  0.00           N
ATOM   1832  CA  VAL X 275      31.750   7.156  25.751  0.00  0.00           C
ATOM   1833  CB  VAL X 275      30.662   6.431  24.894  0.00  0.00           C
ATOM   1834  CG1 VAL X 275      30.826   6.669  23.374  0.00  0.00           C
ATOM   1835  CG2 VAL X 275      30.635   4.903  25.125  0.00  0.00           C
ATOM   1836  C   VAL X 275      31.757   8.680  25.495  0.00  0.00           C
ATOM   1837  O   VAL X 275      31.066   9.440  26.175  0.00  0.00           O
ATOM   1838  N   PHE X 276      32.500   9.112  24.463  0.00  0.00           N
ATOM   1839  CA  PHE X 276      32.577  10.490  23.964  0.00  0.00           C
ATOM   1840  CB  PHE X 276      33.954  11.088  24.324  0.00  0.00           C
ATOM   1841  CG  PHE X 276      34.238  11.276  25.809  0.00  0.00           C
ATOM   1842  CD1 PHE X 276      34.037  12.535  26.424  0.00  0.00           C
ATOM   1843  CE1 PHE X 276      34.353  12.715  27.788  0.00  0.00           C
ATOM   1844  CZ  PHE X 276      34.853  11.638  28.549  0.00  0.00           C
ATOM   1845  CE2 PHE X 276      35.050  10.379  27.941  0.00  0.00           C
ATOM   1846  CD2 PHE X 276      34.750  10.201  26.575  0.00  0.00           C
ATOM   1847  C   PHE X 276      32.292  10.544  22.445  0.00  0.00           C
ATOM   1848  O   PHE X 276      32.298   9.524  21.749  0.00  0.00           O
ATOM   1849  N   ALA X 277      32.055  11.765  21.937  0.00  0.00           N
ATOM   1850  CA  ALA X 277      31.762  12.058  20.532  0.00  0.00           C
ATOM   1851  CB  ALA X 277      31.488  13.561  20.386  0.00  0.00           C
ATOM   1852  C   ALA X 277      32.908  11.627  19.584  0.00  0.00           C
ATOM   1853  O   ALA X 277      34.073  11.776  19.958  0.00  0.00           O
ATOM   1854  N   PRO X 278      32.610  11.141  18.355  0.00  0.00           N
ATOM   1855  CD  PRO X 278      31.287  10.730  17.898  0.00  0.00           C
ATOM   1856  CG  PRO X 278      31.406  10.424  16.408  0.00  0.00           C
ATOM   1857  CB  PRO X 278      32.863  10.010  16.261  0.00  0.00           C
ATOM   1858  CA  PRO X 278      33.610  10.837  17.326  0.00  0.00           C
ATOM   1859  C   PRO X 278      34.254  12.104  16.719  0.00  0.00           C
ATOM   1860  O   PRO X 278      33.641  13.176  16.671  0.00  0.00           O
ATOM   1861  N   GLY X 279      35.485  11.937  16.203  0.00  0.00           N
ATOM   1862  CA  GLY X 279      36.224  12.898  15.385  0.00  0.00           C
ATOM   1863  C   GLY X 279      36.758  14.120  16.147  0.00  0.00           C
ATOM   1864  O   GLY X 279      36.728  15.220  15.590  0.00  0.00           O
ATOM   1865  N   LEU X 280      37.218  13.944  17.401  0.00  0.00           N
ATOM   1866  CA  LEU X 280      37.761  15.015  18.247  0.00  0.00           C
ATOM   1867  CB  LEU X 280      37.703  14.620  19.742  0.00  0.00           C
ATOM   1868  CG  LEU X 280      36.296  14.249  20.269  0.00  0.00           C
ATOM   1869  CD1 LEU X 280      36.363  13.866  21.757  0.00  0.00           C
ATOM   1870  CD2 LEU X 280      35.266  15.382  20.086  0.00  0.00           C
ATOM   1871  C   LEU X 280      39.191  15.429  17.841  0.00  0.00           C
ATOM   1872  O   LEU X 280      39.841  14.803  16.998  0.00  0.00           O
ATOM   1873  N   LYS X 281      39.654  16.518  18.474  0.00  0.00           N
ATOM   1874  CA  LYS X 281      40.863  17.274  18.158  0.00  0.00           C
ATOM   1875  CB  LYS X 281      40.457  18.635  17.547  0.00  0.00           C
ATOM   1876  CG  LYS X 281      39.580  18.565  16.274  0.00  0.00           C
ATOM   1877  CD  LYS X 281      38.958  19.924  15.886  0.00  0.00           C
ATOM   1878  CE  LYS X 281      37.978  20.497  16.927  0.00  0.00           C
ATOM   1879  NZ  LYS X 281      36.800  19.636  17.142  0.00  0.00           N
ATOM   1880  C   LYS X 281      41.694  17.492  19.437  0.00  0.00           C
ATOM   1881  O   LYS X 281      41.145  17.651  20.531  0.00  0.00           O
ATOM   1882  N   LYS X 282      43.026  17.554  19.275  0.00  0.00           N
ATOM   1883  CA  LYS X 282      44.010  17.826  20.333  0.00  0.00           C
ATOM   1884  CB  LYS X 282      45.441  17.711  19.759  0.00  0.00           C
ATOM   1885  CG  LYS X 282      45.729  18.650  18.561  0.00  0.00           C
ATOM   1886  CD  LYS X 282      47.189  18.668  18.068  0.00  0.00           C
ATOM   1887  CE  LYS X 282      48.136  19.510  18.938  0.00  0.00           C
ATOM   1888  NZ  LYS X 282      48.565  18.821  20.170  0.00  0.00           N
ATOM   1889  C   LYS X 282      43.806  19.181  21.057  0.00  0.00           C
ATOM   1890  O   LYS X 282      44.140  19.284  22.239  0.00  0.00           O
ATOM   1891  N   GLU X 283      43.254  20.192  20.360  0.00  0.00           N
ATOM   1892  CA  GLU X 283      42.924  21.530  20.865  0.00  0.00           C
ATOM   1893  CB  GLU X 283      42.664  22.473  19.663  0.00  0.00           C
ATOM   1894  CG  GLU X 283      41.424  22.112  18.812  0.00  0.00           C
ATOM   1895  CD  GLU X 283      41.304  22.961  17.540  0.00  0.00           C
ATOM   1896  OE1 GLU X 283      42.041  22.656  16.577  0.00  0.00           O
ATOM   1897  OE2 GLU X 283      40.467  23.891  17.544  0.00  0.00           O
ATOM   1898  C   GLU X 283      41.728  21.548  21.842  0.00  0.00           C
ATOM   1899  O   GLU X 283      41.692  22.399  22.733  0.00  0.00           O
ATOM   1900  N   ASP X 284      40.752  20.640  21.653  0.00  0.00           N
ATOM   1901  CA  ASP X 284      39.453  20.608  22.320  0.00  0.00           C
ATOM   1902  CB  ASP X 284      38.485  19.794  21.428  0.00  0.00           C
ATOM   1903  CG  ASP X 284      37.001  19.840  21.822  0.00  0.00           C
ATOM   1904  OD1 ASP X 284      36.591  20.757  22.571  0.00  0.00           O
ATOM   1905  OD2 ASP X 284      36.280  18.949  21.326  0.00  0.00           O
ATOM   1906  C   ASP X 284      39.566  20.012  23.737  0.00  0.00           C
ATOM   1907  O   ASP X 284      40.218  18.983  23.924  0.00  0.00           O
ATOM   1908  N   GLY X 285      38.893  20.649  24.711  0.00  0.00           N
ATOM   1909  CA  GLY X 285      38.727  20.181  26.089  0.00  0.00           C
ATOM   1910  C   GLY X 285      37.394  19.441  26.259  0.00  0.00           C
ATOM   1911  O   GLY X 285      36.356  19.916  25.790  0.00  0.00           O
ATOM   1912  N   LEU X 286      37.439  18.273  26.924  0.00  0.00           N
ATOM   1913  CA  LEU X 286      36.358  17.283  26.961  0.00  0.00           C
ATOM   1914  CB  LEU X 286      36.848  15.887  26.524  0.00  0.00           C
ATOM   1915  CG  LEU X 286      37.577  15.840  25.160  0.00  0.00           C
ATOM   1916  CD1 LEU X 286      37.867  14.368  24.802  0.00  0.00           C
ATOM   1917  CD2 LEU X 286      36.820  16.584  24.039  0.00  0.00           C
ATOM   1918  C   LEU X 286      35.709  17.238  28.342  0.00  0.00           C
ATOM   1919  O   LEU X 286      36.296  16.739  29.306  0.00  0.00           O
ATOM   1920  N   TRP X 287      34.480  17.766  28.403  0.00  0.00           N
ATOM   1921  CA  TRP X 287      33.639  17.792  29.591  0.00  0.00           C
ATOM   1922  CB  TRP X 287      32.665  18.974  29.499  0.00  0.00           C
ATOM   1923  CG  TRP X 287      33.309  20.332  29.615  0.00  0.00           C
ATOM   1924  CD1 TRP X 287      34.146  20.890  28.707  0.00  0.00           C
ATOM   1925  NE1 TRP X 287      34.570  22.125  29.149  0.00  0.00           N
ATOM   1926  CE2 TRP X 287      34.009  22.446  30.367  0.00  0.00           C
ATOM   1927  CZ2 TRP X 287      34.100  23.575  31.206  0.00  0.00           C
ATOM   1928  CH2 TRP X 287      33.377  23.590  32.418  0.00  0.00           C
ATOM   1929  CZ3 TRP X 287      32.587  22.479  32.783  0.00  0.00           C
ATOM   1930  CE3 TRP X 287      32.514  21.351  31.936  0.00  0.00           C
ATOM   1931  CD2 TRP X 287      33.208  21.307  30.700  0.00  0.00           C
ATOM   1932  C   TRP X 287      32.942  16.439  29.827  0.00  0.00           C
ATOM   1933  O   TRP X 287      32.777  15.626  28.913  0.00  0.00           O
ATOM   1934  N   ALA X 288      32.559  16.215  31.093  0.00  0.00           N
ATOM   1935  CA  ALA X 288      32.091  14.952  31.644  0.00  0.00           C
ATOM   1936  CB  ALA X 288      33.278  13.989  31.824  0.00  0.00           C
ATOM   1937  C   ALA X 288      31.400  15.218  32.992  0.00  0.00           C
ATOM   1938  O   ALA X 288      32.059  15.617  33.958  0.00  0.00           O
ATOM   1939  N   PHE X 289      30.080  14.973  33.050  0.00  0.00           N
ATOM   1940  CA  PHE X 289      29.306  14.938  34.286  0.00  0.00           C
ATOM   1941  CB  PHE X 289      27.855  15.404  34.054  0.00  0.00           C
ATOM   1942  CG  PHE X 289      27.067  15.478  35.357  0.00  0.00           C
ATOM   1943  CD1 PHE X 289      27.246  16.578  36.230  0.00  0.00           C
ATOM   1944  CE1 PHE X 289      26.607  16.606  37.487  0.00  0.00           C
ATOM   1945  CZ  PHE X 289      25.782  15.532  37.880  0.00  0.00           C
ATOM   1946  CE2 PHE X 289      25.588  14.438  37.007  0.00  0.00           C
ATOM   1947  CD2 PHE X 289      26.228  14.409  35.751  0.00  0.00           C
ATOM   1948  C   PHE X 289      29.394  13.530  34.909  0.00  0.00           C
ATOM   1949  O   PHE X 289      28.675  12.614  34.503  0.00  0.00           O
ATOM   1950  N   THR X 290      30.282  13.391  35.908  0.00  0.00           N
ATOM   1951  CA  THR X 290      30.318  12.306  36.891  0.00  0.00           C
ATOM   1952  CB  THR X 290      31.764  12.056  37.405  0.00  0.00           C
ATOM   1953  CG2 THR X 290      32.622  13.304  37.688  0.00  0.00           C
ATOM   1954  OG1 THR X 290      31.738  11.229  38.557  0.00  0.00           O
ATOM   1955  C   THR X 290      29.285  12.629  38.008  0.00  0.00           C
ATOM   1956  O   THR X 290      29.496  13.602  38.740  0.00  0.00           O
ATOM   1957  N   PRO X 291      28.165  11.869  38.136  0.00  0.00           N
ATOM   1958  CD  PRO X 291      27.794  10.714  37.322  0.00  0.00           C
ATOM   1959  CG  PRO X 291      26.278  10.626  37.404  0.00  0.00           C
ATOM   1960  CB  PRO X 291      25.979  11.112  38.818  0.00  0.00           C
ATOM   1961  CA  PRO X 291      27.082  12.150  39.095  0.00  0.00           C
ATOM   1962  C   PRO X 291      27.477  12.139  40.583  0.00  0.00           C
ATOM   1963  O   PRO X 291      26.878  12.882  41.363  0.00  0.00           O
ATOM   1964  N   ASP X 292      28.465  11.308  40.966  0.00  0.00           N
ATOM   1965  CA  ASP X 292      28.956  11.162  42.340  0.00  0.00           C
ATOM   1966  CB  ASP X 292      29.802   9.875  42.435  0.00  0.00           C
ATOM   1967  CG  ASP X 292      30.163   9.519  43.883  0.00  0.00           C
ATOM   1968  OD1 ASP X 292      29.240   9.107  44.621  0.00  0.00           O
ATOM   1969  OD2 ASP X 292      31.353   9.667  44.236  0.00  0.00           O
ATOM   1970  C   ASP X 292      29.737  12.401  42.836  0.00  0.00           C
ATOM   1971  O   ASP X 292      29.661  12.711  44.027  0.00  0.00           O
ATOM   1972  N   LEU X 293      30.442  13.116  41.936  0.00  0.00           N
ATOM   1973  CA  LEU X 293      31.099  14.407  42.186  0.00  0.00           C
ATOM   1974  CB  LEU X 293      32.141  14.649  41.062  0.00  0.00           C
ATOM   1975  CG  LEU X 293      33.290  15.645  41.371  0.00  0.00           C
ATOM   1976  CD1 LEU X 293      34.250  15.136  42.469  0.00  0.00           C
ATOM   1977  CD2 LEU X 293      34.084  15.966  40.087  0.00  0.00           C
ATOM   1978  C   LEU X 293      30.096  15.592  42.293  0.00  0.00           C
ATOM   1979  O   LEU X 293      30.498  16.679  42.696  0.00  0.00           O
ATOM   1980  N   CYX X 294      28.802  15.401  41.957  0.00  0.00           N
ATOM   1981  CA  CYX X 294      27.734  16.414  41.914  0.00  0.00           C
ATOM   1982  CB  CYX X 294      27.253  16.750  43.350  0.00  0.00           C
ATOM   1983  SG  CYX X 294      26.346  15.407  44.185  0.00  0.00           S
ATOM   1984  C   CYX X 294      28.017  17.660  41.026  0.00  0.00           C
ATOM   1985  O   CYX X 294      27.215  18.596  41.048  0.00  0.00           O
ATOM   1986  N   ARG X 295      29.105  17.670  40.224  0.00  0.00           N
ATOM   1987  CA  ARG X 295      29.471  18.713  39.251  0.00  0.00           C
ATOM   1988  CB  ARG X 295      30.529  19.680  39.841  0.00  0.00           C
ATOM   1989  CG  ARG X 295      31.916  19.058  40.122  0.00  0.00           C
ATOM   1990  CD  ARG X 295      32.967  20.074  40.600  0.00  0.00           C
ATOM   1991  NE  ARG X 295      33.417  20.997  39.543  0.00  0.00           N
ATOM   1992  CZ  ARG X 295      34.541  20.933  38.799  0.00  0.00           C
ATOM   1993  NH1 ARG X 295      35.398  19.904  38.878  0.00  0.00           N
ATOM   1994  NH2 ARG X 295      34.805  21.934  37.950  0.00  0.00           N
ATOM   1995  C   ARG X 295      29.962  18.126  37.911  0.00  0.00           C
ATOM   1996  O   ARG X 295      30.380  16.966  37.830  0.00  0.00           O
ATOM   1997  N   SER X 296      29.970  18.987  36.876  0.00  0.00           N
ATOM   1998  CA  SER X 296      30.679  18.783  35.609  0.00  0.00           C
ATOM   1999  CB  SER X 296      30.043  19.646  34.505  0.00  0.00           C
ATOM   2000  OG  SER X 296      28.736  19.213  34.197  0.00  0.00           O
ATOM   2001  C   SER X 296      32.180  19.108  35.756  0.00  0.00           C
ATOM   2002  O   SER X 296      32.589  19.895  36.614  0.00  0.00           O
ATOM   2003  N   LEU X 297      32.994  18.484  34.889  0.00  0.00           N
ATOM   2004  CA  LEU X 297      34.459  18.412  34.950  0.00  0.00           C
ATOM   2005  CB  LEU X 297      34.827  17.195  35.841  0.00  0.00           C
ATOM   2006  CG  LEU X 297      36.324  16.790  35.875  0.00  0.00           C
ATOM   2007  CD1 LEU X 297      36.669  16.157  37.239  0.00  0.00           C
ATOM   2008  CD2 LEU X 297      36.702  15.797  34.745  0.00  0.00           C
ATOM   2009  C   LEU X 297      35.022  18.310  33.520  0.00  0.00           C
ATOM   2010  O   LEU X 297      34.497  17.540  32.719  0.00  0.00           O
ATOM   2011  N   GLY X 298      36.113  19.040  33.223  0.00  0.00           N
ATOM   2012  CA  GLY X 298      36.733  19.169  31.901  0.00  0.00           C
ATOM   2013  C   GLY X 298      38.189  18.686  31.856  0.00  0.00           C
ATOM   2014  O   GLY X 298      39.098  19.471  32.128  0.00  0.00           O
ATOM   2015  N   ALA X 299      38.405  17.417  31.458  0.00  0.00           N
ATOM   2016  CA  ALA X 299      39.721  16.856  31.111  0.00  0.00           C
ATOM   2017  CB  ALA X 299      39.571  15.347  30.842  0.00  0.00           C
ATOM   2018  C   ALA X 299      40.348  17.565  29.888  0.00  0.00           C
ATOM   2019  O   ALA X 299      39.629  18.095  29.035  0.00  0.00           O
ATOM   2020  N   TYR X 300      41.691  17.531  29.789  0.00  0.00           N
ATOM   2021  CA  TYR X 300      42.472  18.127  28.696  0.00  0.00           C
ATOM   2022  CB  TYR X 300      43.038  19.498  29.124  0.00  0.00           C
ATOM   2023  CG  TYR X 300      43.710  20.241  27.974  0.00  0.00           C
ATOM   2024  CD1 TYR X 300      42.917  20.871  26.986  0.00  0.00           C
ATOM   2025  CE1 TYR X 300      43.518  21.444  25.846  0.00  0.00           C
ATOM   2026  CZ  TYR X 300      44.927  21.383  25.680  0.00  0.00           C
ATOM   2027  OH  TYR X 300      45.509  21.903  24.560  0.00  0.00           O
ATOM   2028  CE2 TYR X 300      45.727  20.768  26.681  0.00  0.00           C
ATOM   2029  CD2 TYR X 300      45.117  20.209  27.826  0.00  0.00           C
ATOM   2030  C   TYR X 300      43.591  17.184  28.213  0.00  0.00           C
ATOM   2031  O   TYR X 300      44.183  16.444  29.000  0.00  0.00           O
ATOM   2032  N   TYR X 301      43.896  17.266  26.904  0.00  0.00           N
ATOM   2033  CA  TYR X 301      44.876  16.453  26.182  0.00  0.00           C
ATOM   2034  CB  TYR X 301      44.881  16.883  24.700  0.00  0.00           C
ATOM   2035  CG  TYR X 301      45.860  16.108  23.834  0.00  0.00           C
ATOM   2036  CD1 TYR X 301      45.609  14.750  23.519  0.00  0.00           C
ATOM   2037  CE1 TYR X 301      46.545  14.009  22.769  0.00  0.00           C
ATOM   2038  CZ  TYR X 301      47.745  14.627  22.330  0.00  0.00           C
ATOM   2039  OH  TYR X 301      48.659  13.919  21.611  0.00  0.00           O
ATOM   2040  CE2 TYR X 301      48.001  15.986  22.647  0.00  0.00           C
ATOM   2041  CD2 TYR X 301      47.059  16.720  23.396  0.00  0.00           C
ATOM   2042  C   TYR X 301      46.288  16.523  26.810  0.00  0.00           C
ATOM   2043  O   TYR X 301      46.717  17.569  27.303  0.00  0.00           O
ATOM   2044  N   GLN X 302      47.006  15.390  26.748  0.00  0.00           N
ATOM   2045  CA  GLN X 302      48.290  15.124  27.393  0.00  0.00           C
ATOM   2046  CB  GLN X 302      48.082  14.102  28.544  0.00  0.00           C
ATOM   2047  CG  GLN X 302      49.319  13.893  29.441  0.00  0.00           C
ATOM   2048  CD  GLN X 302      49.614  15.020  30.445  0.00  0.00           C
ATOM   2049  OE1 GLN X 302      48.936  16.048  30.495  0.00  0.00           O
ATOM   2050  NE2 GLN X 302      50.646  14.822  31.272  0.00  0.00           N
ATOM   2051  C   GLN X 302      49.304  14.682  26.318  0.00  0.00           C
ATOM   2052  O   GLN X 302      50.158  15.484  25.934  0.00  0.00           O
ATOM   2053  N   HIE X 303      49.202  13.430  25.835  0.00  0.00           N
ATOM   2054  CA  HIE X 303      50.065  12.807  24.819  0.00  0.00           C
ATOM   2055  CB  HIE X 303      51.341  12.248  25.497  0.00  0.00           C
ATOM   2056  CG  HIE X 303      51.119  11.239  26.611  0.00  0.00           C
ATOM   2057  ND1 HIE X 303      51.422  11.454  27.958  0.00  0.00           N
ATOM   2058  CE1 HIE X 303      51.086  10.318  28.587  0.00  0.00           C
ATOM   2059  NE2 HIE X 303      50.601   9.414  27.719  0.00  0.00           N
ATOM   2060  CD2 HIE X 303      50.613   9.978  26.466  0.00  0.00           C
ATOM   2061  C   HIE X 303      49.322  11.705  24.031  0.00  0.00           C
ATOM   2062  O   HIE X 303      48.265  11.234  24.457  0.00  0.00           O
ATOM   2063  N   LYS X 304      49.913  11.255  22.905  0.00  0.00           N
ATOM   2064  CA  LYS X 304      49.492  10.042  22.197  0.00  0.00           C
ATOM   2065  CB  LYS X 304      49.898  10.056  20.703  0.00  0.00           C
ATOM   2066  CG  LYS X 304      49.199  11.090  19.795  0.00  0.00           C
ATOM   2067  CD  LYS X 304      47.655  11.062  19.850  0.00  0.00           C
ATOM   2068  CE  LYS X 304      47.004  12.022  18.840  0.00  0.00           C
ATOM   2069  NZ  LYS X 304      47.072  11.520  17.457  0.00  0.00           N
ATOM   2070  C   LYS X 304      50.066   8.787  22.881  0.00  0.00           C
ATOM   2071  O   LYS X 304      51.245   8.736  23.245  0.00  0.00           O
ATOM   2072  N   SER X 305      49.212   7.758  22.977  0.00  0.00           N
ATOM   2073  CA  SER X 305      49.501   6.382  23.392  0.00  0.00           C
ATOM   2074  CB  SER X 305      48.859   6.118  24.774  0.00  0.00           C
ATOM   2075  OG  SER X 305      49.448   6.897  25.796  0.00  0.00           O
ATOM   2076  C   SER X 305      49.001   5.388  22.315  0.00  0.00           C
ATOM   2077  O   SER X 305      48.486   5.785  21.266  0.00  0.00           O
ATOM   2078  N   SER X 306      49.163   4.081  22.579  0.00  0.00           N
ATOM   2079  CA  SER X 306      48.550   2.987  21.825  0.00  0.00           C
ATOM   2080  CB  SER X 306      49.489   2.507  20.702  0.00  0.00           C
ATOM   2081  OG  SER X 306      48.860   1.518  19.908  0.00  0.00           O
ATOM   2082  C   SER X 306      48.197   1.855  22.800  0.00  0.00           C
ATOM   2083  O   SER X 306      49.091   1.291  23.440  0.00  0.00           O
ATOM   2084  N   TYR X 307      46.898   1.519  22.879  0.00  0.00           N
ATOM   2085  CA  TYR X 307      46.392   0.341  23.579  0.00  0.00           C
ATOM   2086  CB  TYR X 307      45.252   0.689  24.560  0.00  0.00           C
ATOM   2087  CG  TYR X 307      44.836  -0.551  25.342  0.00  0.00           C
ATOM   2088  CD1 TYR X 307      45.554  -0.939  26.498  0.00  0.00           C
ATOM   2089  CE1 TYR X 307      45.380  -2.230  27.043  0.00  0.00           C
ATOM   2090  CZ  TYR X 307      44.481  -3.143  26.430  0.00  0.00           C
ATOM   2091  OH  TYR X 307      44.406  -4.436  26.862  0.00  0.00           O
ATOM   2092  CE2 TYR X 307      43.705  -2.727  25.318  0.00  0.00           C
ATOM   2093  CD2 TYR X 307      43.890  -1.440  24.781  0.00  0.00           C
ATOM   2094  C   TYR X 307      45.981  -0.731  22.553  0.00  0.00           C
ATOM   2095  O   TYR X 307      45.080  -0.509  21.739  0.00  0.00           O
ATOM   2096  N   HIE X 308      46.638  -1.902  22.650  0.00  0.00           N
ATOM   2097  CA  HIE X 308      46.427  -3.131  21.873  0.00  0.00           C
ATOM   2098  CB  HIE X 308      45.299  -3.961  22.538  0.00  0.00           C
ATOM   2099  CG  HIE X 308      45.048  -5.342  21.962  0.00  0.00           C
ATOM   2100  ND1 HIE X 308      43.808  -5.985  21.947  0.00  0.00           N
ATOM   2101  CE1 HIE X 308      44.012  -7.142  21.303  0.00  0.00           C
ATOM   2102  NE2 HIE X 308      45.299  -7.271  20.938  0.00  0.00           N
ATOM   2103  CD2 HIE X 308      45.972  -6.146  21.353  0.00  0.00           C
ATOM   2104  C   HIE X 308      46.310  -2.899  20.341  0.00  0.00           C
ATOM   2105  O   HIE X 308      45.493  -3.526  19.663  0.00  0.00           O
ATOM   2106  N   GLY X 309      47.146  -1.996  19.795  0.00  0.00           N
ATOM   2107  CA  GLY X 309      47.285  -1.717  18.365  0.00  0.00           C
ATOM   2108  C   GLY X 309      46.420  -0.572  17.813  0.00  0.00           C
ATOM   2109  O   GLY X 309      46.603  -0.241  16.640  0.00  0.00           O
ATOM   2110  N   MET X 310      45.526   0.043  18.616  0.00  0.00           N
ATOM   2111  CA  MET X 310      44.816   1.279  18.274  0.00  0.00           C
ATOM   2112  CB  MET X 310      43.314   1.215  18.648  0.00  0.00           C
ATOM   2113  CG  MET X 310      42.534   2.531  18.385  0.00  0.00           C
ATOM   2114  SD  MET X 310      42.998   3.487  16.899  0.00  0.00           S
ATOM   2115  CE  MET X 310      41.884   4.902  16.917  0.00  0.00           C
ATOM   2116  C   MET X 310      45.525   2.481  18.932  0.00  0.00           C
ATOM   2117  O   MET X 310      45.517   2.567  20.163  0.00  0.00           O
ATOM   2118  N   PRO X 311      46.061   3.442  18.135  0.00  0.00           N
ATOM   2119  CD  PRO X 311      46.429   3.284  16.726  0.00  0.00           C
ATOM   2120  CG  PRO X 311      47.030   4.612  16.269  0.00  0.00           C
ATOM   2121  CB  PRO X 311      46.438   5.623  17.247  0.00  0.00           C
ATOM   2122  CA  PRO X 311      46.322   4.824  18.553  0.00  0.00           C
ATOM   2123  C   PRO X 311      45.235   5.424  19.462  0.00  0.00           C
ATOM   2124  O   PRO X 311      44.042   5.232  19.240  0.00  0.00           O
ATOM   2125  N   SER X 312      45.659   6.176  20.482  0.00  0.00           N
ATOM   2126  CA  SER X 312      44.784   6.846  21.440  0.00  0.00           C
ATOM   2127  CB  SER X 312      44.509   5.924  22.647  0.00  0.00           C
ATOM   2128  OG  SER X 312      45.683   5.592  23.363  0.00  0.00           O
ATOM   2129  C   SER X 312      45.352   8.209  21.858  0.00  0.00           C
ATOM   2130  O   SER X 312      46.539   8.496  21.708  0.00  0.00           O
ATOM   2131  N   MET X 313      44.456   9.024  22.419  0.00  0.00           N
ATOM   2132  CA  MET X 313      44.678  10.349  22.971  0.00  0.00           C
ATOM   2133  CB  MET X 313      43.691  11.368  22.365  0.00  0.00           C
ATOM   2134  CG  MET X 313      43.861  11.593  20.858  0.00  0.00           C
ATOM   2135  SD  MET X 313      42.648  12.727  20.125  0.00  0.00           S
ATOM   2136  CE  MET X 313      43.240  14.312  20.766  0.00  0.00           C
ATOM   2137  C   MET X 313      44.477  10.217  24.480  0.00  0.00           C
ATOM   2138  O   MET X 313      43.338  10.083  24.942  0.00  0.00           O
ATOM   2139  N   ARG X 314      45.583  10.245  25.240  0.00  0.00           N
ATOM   2140  CA  ARG X 314      45.519  10.421  26.682  0.00  0.00           C
ATOM   2141  CB  ARG X 314      46.838  10.073  27.403  0.00  0.00           C
ATOM   2142  CG  ARG X 314      46.586  10.041  28.933  0.00  0.00           C
ATOM   2143  CD  ARG X 314      47.655   9.313  29.755  0.00  0.00           C
ATOM   2144  NE  ARG X 314      47.680   7.868  29.459  0.00  0.00           N
ATOM   2145  CZ  ARG X 314      48.115   6.874  30.256  0.00  0.00           C
ATOM   2146  NH1 ARG X 314      48.635   7.104  31.473  0.00  0.00           N
ATOM   2147  NH2 ARG X 314      48.022   5.612  29.819  0.00  0.00           N
ATOM   2148  C   ARG X 314      45.024  11.845  26.984  0.00  0.00           C
ATOM   2149  O   ARG X 314      45.693  12.819  26.649  0.00  0.00           O
ATOM   2150  N   TYR X 315      43.843  11.930  27.610  0.00  0.00           N
ATOM   2151  CA  TYR X 315      43.314  13.100  28.304  0.00  0.00           C
ATOM   2152  CB  TYR X 315      41.839  13.327  27.925  0.00  0.00           C
ATOM   2153  CG  TYR X 315      41.612  13.949  26.556  0.00  0.00           C
ATOM   2154  CD1 TYR X 315      41.662  13.162  25.382  0.00  0.00           C
ATOM   2155  CE1 TYR X 315      41.453  13.755  24.117  0.00  0.00           C
ATOM   2156  CZ  TYR X 315      41.209  15.149  24.022  0.00  0.00           C
ATOM   2157  OH  TYR X 315      40.992  15.730  22.807  0.00  0.00           O
ATOM   2158  CE2 TYR X 315      41.159  15.935  25.203  0.00  0.00           C
ATOM   2159  CD2 TYR X 315      41.338  15.331  26.460  0.00  0.00           C
ATOM   2160  C   TYR X 315      43.464  12.861  29.815  0.00  0.00           C
ATOM   2161  O   TYR X 315      43.187  11.765  30.304  0.00  0.00           O
ATOM   2162  N   THR X 316      43.878  13.906  30.544  0.00  0.00           N
ATOM   2163  CA  THR X 316      44.132  13.908  31.987  0.00  0.00           C
ATOM   2164  CB  THR X 316      45.659  13.830  32.268  0.00  0.00           C
ATOM   2165  CG2 THR X 316      45.999  13.729  33.769  0.00  0.00           C
ATOM   2166  OG1 THR X 316      46.247  12.709  31.627  0.00  0.00           O
ATOM   2167  C   THR X 316      43.501  15.172  32.600  0.00  0.00           C
ATOM   2168  O   THR X 316      43.583  16.264  32.031  0.00  0.00           O
ATOM   2169  N   LEU X 317      42.915  15.008  33.798  0.00  0.00           N
ATOM   2170  CA  LEU X 317      42.384  16.079  34.638  0.00  0.00           C
ATOM   2171  CB  LEU X 317      41.699  15.468  35.874  0.00  0.00           C
ATOM   2172  CG  LEU X 317      41.102  16.470  36.890  0.00  0.00           C
ATOM   2173  CD1 LEU X 317      40.048  17.379  36.235  0.00  0.00           C
ATOM   2174  CD2 LEU X 317      40.496  15.706  38.080  0.00  0.00           C
ATOM   2175  C   LEU X 317      43.501  17.056  35.030  0.00  0.00           C
ATOM   2176  O   LEU X 317      44.424  16.699  35.768  0.00  0.00           O
ATOM   2177  N   ASP X 318      43.382  18.292  34.526  0.00  0.00           N
ATOM   2178  CA  ASP X 318      44.223  19.434  34.875  0.00  0.00           C
ATOM   2179  CB  ASP X 318      43.909  20.616  33.925  0.00  0.00           C
ATOM   2180  CG  ASP X 318      42.528  21.269  34.132  0.00  0.00           C
ATOM   2181  OD1 ASP X 318      41.517  20.533  34.074  0.00  0.00           O
ATOM   2182  OD2 ASP X 318      42.501  22.503  34.328  0.00  0.00           O
ATOM   2183  C   ASP X 318      44.073  19.835  36.357  0.00  0.00           C
ATOM   2184  O   ASP X 318      43.055  19.560  37.001  0.00  0.00           O
ATOM   2185  N   LEU X 319      45.090  20.553  36.861  0.00  0.00           N
ATOM   2186  CA  LEU X 319      45.128  21.185  38.182  0.00  0.00           C
ATOM   2187  CB  LEU X 319      46.493  21.906  38.320  0.00  0.00           C
ATOM   2188  CG  LEU X 319      46.788  22.587  39.681  0.00  0.00           C
ATOM   2189  CD1 LEU X 319      46.788  21.603  40.861  0.00  0.00           C
ATOM   2190  CD2 LEU X 319      48.137  23.333  39.629  0.00  0.00           C
ATOM   2191  C   LEU X 319      43.937  22.146  38.411  0.00  0.00           C
ATOM   2192  O   LEU X 319      43.422  22.191  39.527  0.00  0.00           O
ATOM   2193  N   GLY X 320      43.495  22.874  37.367  0.00  0.00           N
ATOM   2194  CA  GLY X 320      42.514  23.959  37.396  0.00  0.00           C
ATOM   2195  C   GLY X 320      41.110  23.592  37.897  0.00  0.00           C
ATOM   2196  O   GLY X 320      40.520  24.388  38.626  0.00  0.00           O
ATOM   2197  N   ASP X 321      40.580  22.415  37.517  0.00  0.00           N
ATOM   2198  CA  ASP X 321      39.215  21.957  37.827  0.00  0.00           C
ATOM   2199  CB  ASP X 321      38.917  20.685  37.017  0.00  0.00           C
ATOM   2200  CG  ASP X 321      38.707  20.874  35.510  0.00  0.00           C
ATOM   2201  OD1 ASP X 321      38.822  22.010  34.999  0.00  0.00           O
ATOM   2202  OD2 ASP X 321      38.419  19.834  34.880  0.00  0.00           O
ATOM   2203  C   ASP X 321      38.941  21.670  39.319  0.00  0.00           C
ATOM   2204  O   ASP X 321      37.768  21.640  39.700  0.00  0.00           O
ATOM   2205  N   ILE X 322      39.983  21.497  40.151  0.00  0.00           N
ATOM   2206  CA  ILE X 322      39.900  21.410  41.615  0.00  0.00           C
ATOM   2207  CB  ILE X 322      40.395  20.010  42.092  0.00  0.00           C
ATOM   2208  CG2 ILE X 322      41.936  19.879  42.015  0.00  0.00           C
ATOM   2209  CG1 ILE X 322      39.881  19.637  43.509  0.00  0.00           C
ATOM   2210  CD1 ILE X 322      38.374  19.337  43.591  0.00  0.00           C
ATOM   2211  C   ILE X 322      40.608  22.602  42.307  0.00  0.00           C
ATOM   2212  O   ILE X 322      40.294  22.889  43.465  0.00  0.00           O
ATOM   2213  N   ARG X 323      41.517  23.315  41.604  0.00  0.00           N
ATOM   2214  CA  ARG X 323      42.202  24.513  42.081  0.00  0.00           C
ATOM   2215  CB  ARG X 323      43.464  24.815  41.246  0.00  0.00           C
ATOM   2216  CG  ARG X 323      44.250  26.041  41.770  0.00  0.00           C
ATOM   2217  CD  ARG X 323      45.419  26.458  40.864  0.00  0.00           C
ATOM   2218  NE  ARG X 323      44.948  27.034  39.588  0.00  0.00           N
ATOM   2219  CZ  ARG X 323      45.022  26.495  38.355  0.00  0.00           C
ATOM   2220  NH1 ARG X 323      45.634  25.327  38.117  0.00  0.00           N
ATOM   2221  NH2 ARG X 323      44.455  27.141  37.329  0.00  0.00           N
ATOM   2222  C   ARG X 323      41.240  25.712  42.079  0.00  0.00           C
ATOM   2223  O   ARG X 323      40.718  26.075  41.025  0.00  0.00           O
ATOM   2224  N   ALA X 324      41.053  26.333  43.257  0.00  0.00           N
ATOM   2225  CA  ALA X 324      40.226  27.518  43.484  0.00  0.00           C
ATOM   2226  CB  ALA X 324      40.250  27.892  44.974  0.00  0.00           C
ATOM   2227  C   ALA X 324      40.651  28.689  42.568  0.00  0.00           C
ATOM   2228  O   ALA X 324      41.682  29.327  42.787  0.00  0.00           O
ATOM   2229  N   ASP X 325      39.826  28.936  41.538  0.00  0.00           N
ATOM   2230  CA  ASP X 325      39.897  30.008  40.539  0.00  0.00           C
ATOM   2231  CB  ASP X 325      40.110  29.387  39.134  0.00  0.00           C
ATOM   2232  CG  ASP X 325      41.367  28.509  38.990  0.00  0.00           C
ATOM   2233  OD1 ASP X 325      42.432  28.924  39.499  0.00  0.00           O
ATOM   2234  OD2 ASP X 325      41.250  27.440  38.350  0.00  0.00           O
ATOM   2235  C   ASP X 325      38.613  30.874  40.599  0.00  0.00           C
ATOM   2236  O   ASP X 325      37.731  30.643  41.432  0.00  0.00           O
ATOM   2237  N   GLU X 326      38.495  31.860  39.686  0.00  0.00           N
ATOM   2238  CA  GLU X 326      37.256  32.611  39.423  0.00  0.00           C
ATOM   2239  CB  GLU X 326      37.457  33.622  38.274  0.00  0.00           C
ATOM   2240  CG  GLU X 326      38.445  34.761  38.614  0.00  0.00           C
ATOM   2241  CD  GLU X 326      38.602  35.835  37.519  0.00  0.00           C
ATOM   2242  OE1 GLU X 326      37.759  35.894  36.594  0.00  0.00           O
ATOM   2243  OE2 GLU X 326      39.578  36.609  37.638  0.00  0.00           O
ATOM   2244  C   GLU X 326      36.072  31.672  39.105  0.00  0.00           C
ATOM   2245  O   GLU X 326      34.969  31.894  39.607  0.00  0.00           O
ATOM   2246  N   LYS X 327      36.319  30.622  38.298  0.00  0.00           N
ATOM   2247  CA  LYS X 327      35.363  29.589  37.892  0.00  0.00           C
ATOM   2248  CB  LYS X 327      35.892  28.874  36.623  0.00  0.00           C
ATOM   2249  CG  LYS X 327      36.317  29.779  35.442  0.00  0.00           C
ATOM   2250  CD  LYS X 327      35.238  30.782  34.993  0.00  0.00           C
ATOM   2251  CE  LYS X 327      35.721  31.596  33.787  0.00  0.00           C
ATOM   2252  NZ  LYS X 327      34.722  32.589  33.360  0.00  0.00           N
ATOM   2253  C   LYS X 327      35.028  28.563  39.005  0.00  0.00           C
ATOM   2254  O   LYS X 327      34.109  27.765  38.800  0.00  0.00           O
ATOM   2255  N   LEU X 328      35.734  28.578  40.159  0.00  0.00           N
ATOM   2256  CA  LEU X 328      35.547  27.660  41.295  0.00  0.00           C
ATOM   2257  CB  LEU X 328      36.795  26.779  41.540  0.00  0.00           C
ATOM   2258  CG  LEU X 328      37.049  25.589  40.582  0.00  0.00           C
ATOM   2259  CD1 LEU X 328      37.696  26.012  39.250  0.00  0.00           C
ATOM   2260  CD2 LEU X 328      37.907  24.534  41.319  0.00  0.00           C
ATOM   2261  C   LEU X 328      35.111  28.327  42.616  0.00  0.00           C
ATOM   2262  O   LEU X 328      34.813  27.584  43.558  0.00  0.00           O
ATOM   2263  N   HIE X 329      35.018  29.671  42.707  0.00  0.00           N
ATOM   2264  CA  HIE X 329      34.366  30.350  43.839  0.00  0.00           C
ATOM   2265  CB  HIE X 329      34.325  31.877  43.632  0.00  0.00           C
ATOM   2266  CG  HIE X 329      35.662  32.545  43.844  0.00  0.00           C
ATOM   2267  ND1 HIE X 329      36.488  33.042  42.838  0.00  0.00           N
ATOM   2268  CE1 HIE X 329      37.571  33.520  43.466  0.00  0.00           C
ATOM   2269  NE2 HIE X 329      37.463  33.357  44.797  0.00  0.00           N
ATOM   2270  CD2 HIE X 329      36.262  32.741  45.057  0.00  0.00           C
ATOM   2271  C   HIE X 329      32.959  29.773  44.061  0.00  0.00           C
ATOM   2272  O   HIE X 329      32.639  29.345  45.165  0.00  0.00           O
ATOM   2273  N   CYS X 330      32.159  29.701  42.993  0.00  0.00           N
ATOM   2274  CA  CYS X 330      30.797  29.195  42.955  0.00  0.00           C
ATOM   2275  C   CYS X 330      30.605  27.679  43.234  0.00  0.00           C
ATOM   2276  O   CYS X 330      29.451  27.269  43.330  0.00  0.00           O
ATOM   2277  CB  CYS X 330      30.200  29.586  41.636  1.00  0.00           C
ATOM   2278  SG  CYS X 330      30.842  28.703  40.192  1.00  0.00           S
ATOM   2279  N   PHE X 331      31.665  26.861  43.417  0.00  0.00           N
ATOM   2280  CA  PHE X 331      31.596  25.493  43.982  0.00  0.00           C
ATOM   2281  CB  PHE X 331      32.622  24.566  43.279  0.00  0.00           C
ATOM   2282  CG  PHE X 331      32.291  24.207  41.834  0.00  0.00           C
ATOM   2283  CD1 PHE X 331      31.157  23.420  41.538  0.00  0.00           C
ATOM   2284  CE1 PHE X 331      30.834  23.103  40.202  0.00  0.00           C
ATOM   2285  CZ  PHE X 331      31.640  23.578  39.146  0.00  0.00           C
ATOM   2286  CE2 PHE X 331      32.794  24.337  39.436  0.00  0.00           C
ATOM   2287  CD2 PHE X 331      33.122  24.631  40.775  0.00  0.00           C
ATOM   2288  C   PHE X 331      31.734  25.458  45.533  0.00  0.00           C
ATOM   2289  O   PHE X 331      32.000  24.392  46.096  0.00  0.00           O
ATOM   2290  N   CYX X 332      31.564  26.602  46.228  0.00  0.00           N
ATOM   2291  CA  CYX X 332      31.829  26.795  47.659  0.00  0.00           C
ATOM   2292  CB  CYX X 332      33.071  27.686  47.846  0.00  0.00           C
ATOM   2293  SG  CYX X 332      34.543  27.138  46.919  0.00  0.00           S
ATOM   2294  C   CYX X 332      30.577  27.377  48.336  0.00  0.00           C
ATOM   2295  O   CYX X 332      30.100  28.444  47.950  0.00  0.00           O
ATOM   2296  N   GLU X 333      30.035  26.641  49.323  0.00  0.00           N
ATOM   2297  CA  GLU X 333      28.742  26.884  49.977  0.00  0.00           C
ATOM   2298  CB  GLU X 333      28.478  25.731  50.973  0.00  0.00           C
ATOM   2299  CG  GLU X 333      27.068  25.756  51.595  0.00  0.00           C
ATOM   2300  CD  GLU X 333      26.865  24.616  52.604  0.00  0.00           C
ATOM   2301  OE1 GLU X 333      26.736  23.458  52.148  0.00  0.00           O
ATOM   2302  OE2 GLU X 333      26.840  24.919  53.818  0.00  0.00           O
ATOM   2303  C   GLU X 333      28.631  28.264  50.667  0.00  0.00           C
ATOM   2304  O   GLU X 333      27.579  28.898  50.561  0.00  0.00           O
ATOM   2305  N   ASP X 334      29.692  28.709  51.370  0.00  0.00           N
ATOM   2306  CA  ASP X 334      29.736  29.888  52.246  0.00  0.00           C
ATOM   2307  CB  ASP X 334      31.131  30.023  52.891  0.00  0.00           C
ATOM   2308  CG  ASP X 334      31.545  28.887  53.847  0.00  0.00           C
ATOM   2309  OD1 ASP X 334      31.457  27.705  53.446  0.00  0.00           O
ATOM   2310  OD2 ASP X 334      31.984  29.221  54.971  0.00  0.00           O
ATOM   2311  C   ASP X 334      29.373  31.177  51.462  0.00  0.00           C
ATOM   2312  O   ASP X 334      30.115  31.531  50.543  0.00  0.00           O
ATOM   2313  N   PRO X 335      28.251  31.870  51.779  0.00  0.00           N
ATOM   2314  CD  PRO X 335      27.373  31.600  52.915  0.00  0.00           C
ATOM   2315  CG  PRO X 335      26.330  32.717  52.937  0.00  0.00           C
ATOM   2316  CB  PRO X 335      26.238  33.125  51.467  0.00  0.00           C
ATOM   2317  CA  PRO X 335      27.670  32.932  50.946  0.00  0.00           C
ATOM   2318  C   PRO X 335      28.494  34.239  50.973  0.00  0.00           C
ATOM   2319  O   PRO X 335      28.640  34.871  52.021  0.00  0.00           O
ATOM   2320  N   GLU X 336      29.009  34.626  49.794  0.00  0.00           N
ATOM   2321  CA  GLU X 336      29.699  35.889  49.476  0.00  0.00           C
ATOM   2322  CB  GLU X 336      31.136  35.835  50.062  0.00  0.00           C
ATOM   2323  CG  GLU X 336      31.924  37.162  50.044  0.00  0.00           C
ATOM   2324  CD  GLU X 336      33.304  37.042  50.709  0.00  0.00           C
ATOM   2325  OE1 GLU X 336      33.343  36.689  51.909  0.00  0.00           O
ATOM   2326  OE2 GLU X 336      34.307  37.319  50.012  0.00  0.00           O
ATOM   2327  C   GLU X 336      29.692  36.116  47.940  0.00  0.00           C
ATOM   2328  O   GLU X 336      29.458  35.184  47.163  0.00  0.00           O
ATOM   2329  N   ASP X 337      30.010  37.350  47.496  0.00  0.00           N
ATOM   2330  CA  ASP X 337      30.308  37.690  46.093  0.00  0.00           C
ATOM   2331  CB  ASP X 337      30.700  39.181  45.958  0.00  0.00           C
ATOM   2332  CG  ASP X 337      29.614  40.195  46.365  0.00  0.00           C
ATOM   2333  OD1 ASP X 337      28.412  39.862  46.269  0.00  0.00           O
ATOM   2334  OD2 ASP X 337      30.013  41.319  46.746  0.00  0.00           O
ATOM   2335  C   ASP X 337      31.420  36.786  45.512  0.00  0.00           C
ATOM   2336  O   ASP X 337      31.255  36.260  44.410  0.00  0.00           O
ATOM   2337  N   LEU X 338      32.501  36.568  46.287  0.00  0.00           N
ATOM   2338  CA  LEU X 338      33.517  35.534  46.100  0.00  0.00           C
ATOM   2339  CB  LEU X 338      34.930  36.155  45.971  0.00  0.00           C
ATOM   2340  CG  LEU X 338      35.178  37.121  44.785  0.00  0.00           C
ATOM   2341  CD1 LEU X 338      36.651  37.580  44.801  0.00  0.00           C
ATOM   2342  CD2 LEU X 338      34.833  36.509  43.411  0.00  0.00           C
ATOM   2343  C   LEU X 338      33.403  34.579  47.300  0.00  0.00           C
ATOM   2344  O   LEU X 338      34.023  34.813  48.340  0.00  0.00           O
ATOM   2345  N   ASP X 339      32.580  33.522  47.153  0.00  0.00           N
ATOM   2346  CA  ASP X 339      32.238  32.544  48.197  0.00  0.00           C
ATOM   2347  CB  ASP X 339      31.435  31.381  47.595  0.00  0.00           C
ATOM   2348  CG  ASP X 339      30.102  31.777  46.947  0.00  0.00           C
ATOM   2349  OD1 ASP X 339      29.172  32.125  47.706  0.00  0.00           O
ATOM   2350  OD2 ASP X 339      30.024  31.706  45.699  0.00  0.00           O
ATOM   2351  C   ASP X 339      33.494  32.001  48.904  0.00  0.00           C
ATOM   2352  O   ASP X 339      34.455  31.612  48.233  0.00  0.00           O
ATOM   2353  N   THR X 340      33.473  31.987  50.252  0.00  0.00           N
ATOM   2354  CA  THR X 340      34.585  31.561  51.113  0.00  0.00           C
ATOM   2355  CB  THR X 340      34.349  31.950  52.596  0.00  0.00           C
ATOM   2356  CG2 THR X 340      35.562  31.599  53.480  0.00  0.00           C
ATOM   2357  OG1 THR X 340      34.085  33.337  52.731  0.00  0.00           O
ATOM   2358  C   THR X 340      34.815  30.049  50.935  0.00  0.00           C
ATOM   2359  O   THR X 340      34.107  29.223  51.519  0.00  0.00           O
ATOM   2360  N   CYX X 341      35.806  29.704  50.103  0.00  0.00           N
ATOM   2361  CA  CYX X 341      36.173  28.330  49.789  0.00  0.00           C
ATOM   2362  CB  CYX X 341      36.891  28.299  48.430  0.00  0.00           C
ATOM   2363  SG  CYX X 341      35.856  28.694  46.998  0.00  0.00           S
ATOM   2364  C   CYX X 341      37.071  27.715  50.880  0.00  0.00           C
ATOM   2365  O   CYX X 341      37.918  28.416  51.445  0.00  0.00           O
ATOM   2366  N   PRO X 342      36.992  26.379  51.087  0.00  0.00           N
ATOM   2367  CD  PRO X 342      35.851  25.527  50.769  0.00  0.00           C
ATOM   2368  CG  PRO X 342      36.108  24.208  51.495  0.00  0.00           C
ATOM   2369  CB  PRO X 342      37.631  24.102  51.449  0.00  0.00           C
ATOM   2370  CA  PRO X 342      38.128  25.559  51.523  0.00  0.00           C
ATOM   2371  C   PRO X 342      39.388  25.763  50.631  0.00  0.00           C
ATOM   2372  O   PRO X 342      39.280  26.346  49.547  0.00  0.00           O
ATOM   2373  N   PRO X 343      40.575  25.248  51.028  0.00  0.00           N
ATOM   2374  CD  PRO X 343      40.873  24.653  52.327  0.00  0.00           C
ATOM   2375  CG  PRO X 343      42.399  24.596  52.419  0.00  0.00           C
ATOM   2376  CB  PRO X 343      42.805  24.400  50.962  0.00  0.00           C
ATOM   2377  CA  PRO X 343      41.773  25.220  50.181  0.00  0.00           C
ATOM   2378  C   PRO X 343      41.546  24.611  48.781  0.00  0.00           C
ATOM   2379  O   PRO X 343      40.582  23.877  48.544  0.00  0.00           O
ATOM   2380  N   LYS X 344      42.495  24.886  47.875  0.00  0.00           N
ATOM   2381  CA  LYS X 344      42.590  24.261  46.556  0.00  0.00           C
ATOM   2382  CB  LYS X 344      43.588  25.081  45.693  0.00  0.00           C
ATOM   2383  CG  LYS X 344      45.052  24.625  45.546  0.00  0.00           C
ATOM   2384  CD  LYS X 344      45.265  23.361  44.686  0.00  0.00           C
ATOM   2385  CE  LYS X 344      46.689  23.192  44.143  0.00  0.00           C
ATOM   2386  NZ  LYS X 344      47.735  23.309  45.169  0.00  0.00           N
ATOM   2387  C   LYS X 344      42.889  22.748  46.718  0.00  0.00           C
ATOM   2388  O   LYS X 344      43.600  22.349  47.648  0.00  0.00           O
ATOM   2389  N   GLY X 345      42.340  21.906  45.824  0.00  0.00           N
ATOM   2390  CA  GLY X 345      42.455  20.441  45.883  0.00  0.00           C
ATOM   2391  C   GLY X 345      41.290  19.698  46.548  0.00  0.00           C
ATOM   2392  O   GLY X 345      41.295  18.466  46.510  0.00  0.00           O
ATOM   2393  N   THR X 346      40.313  20.413  47.132  0.00  0.00           N
ATOM   2394  CA  THR X 346      39.091  19.862  47.720  0.00  0.00           C
ATOM   2395  CB  THR X 346      39.278  19.696  49.254  0.00  0.00           C
ATOM   2396  CG2 THR X 346      39.214  21.013  50.046  0.00  0.00           C
ATOM   2397  OG1 THR X 346      38.313  18.802  49.770  0.00  0.00           O
ATOM   2398  C   THR X 346      37.852  20.696  47.318  0.00  0.00           C
ATOM   2399  O   THR X 346      37.956  21.816  46.810  0.00  0.00           O
ATOM   2400  N   MET X 347      36.671  20.114  47.574  0.00  0.00           N
ATOM   2401  CA  MET X 347      35.343  20.635  47.259  0.00  0.00           C
ATOM   2402  CB  MET X 347      34.950  20.144  45.853  0.00  0.00           C
ATOM   2403  CG  MET X 347      33.533  20.565  45.424  0.00  0.00           C
ATOM   2404  SD  MET X 347      32.900  19.733  43.947  0.00  0.00           S
ATOM   2405  CE  MET X 347      32.976  18.017  44.511  0.00  0.00           C
ATOM   2406  C   MET X 347      34.344  20.142  48.322  0.00  0.00           C
ATOM   2407  O   MET X 347      34.358  18.966  48.696  0.00  0.00           O
ATOM   2408  N   ASN X 348      33.450  21.046  48.755  0.00  0.00           N
ATOM   2409  CA  ASN X 348      32.347  20.789  49.681  0.00  0.00           C
ATOM   2410  CB  ASN X 348      31.940  22.121  50.353  0.00  0.00           C
ATOM   2411  CG  ASN X 348      30.856  21.945  51.425  0.00  0.00           C
ATOM   2412  OD1 ASN X 348      29.668  22.110  51.148  0.00  0.00           O
ATOM   2413  ND2 ASN X 348      31.257  21.612  52.656  0.00  0.00           N
ATOM   2414  C   ASN X 348      31.191  20.062  48.956  0.00  0.00           C
ATOM   2415  O   ASN X 348      30.228  20.688  48.506  0.00  0.00           O
ATOM   2416  N   LEU X 349      31.296  18.723  48.877  0.00  0.00           N
ATOM   2417  CA  LEU X 349      30.250  17.779  48.441  0.00  0.00           C
ATOM   2418  CB  LEU X 349      30.912  16.375  48.304  0.00  0.00           C
ATOM   2419  CG  LEU X 349      30.413  15.361  47.235  0.00  0.00           C
ATOM   2420  CD1 LEU X 349      28.933  14.974  47.346  0.00  0.00           C
ATOM   2421  CD2 LEU X 349      30.706  15.805  45.794  0.00  0.00           C
ATOM   2422  C   LEU X 349      29.042  17.747  49.428  0.00  0.00           C
ATOM   2423  O   LEU X 349      28.015  17.151  49.105  0.00  0.00           O
ATOM   2424  N   ALA X 350      29.153  18.367  50.621  0.00  0.00           N
ATOM   2425  CA  ALA X 350      28.268  18.218  51.781  0.00  0.00           C
ATOM   2426  CB  ALA X 350      28.864  19.015  52.955  0.00  0.00           C
ATOM   2427  C   ALA X 350      26.787  18.604  51.579  0.00  0.00           C
ATOM   2428  O   ALA X 350      25.965  18.184  52.396  0.00  0.00           O
ATOM   2429  N   ALA X 351      26.439  19.370  50.529  0.00  0.00           N
ATOM   2430  CA  ALA X 351      25.064  19.762  50.194  0.00  0.00           C
ATOM   2431  CB  ALA X 351      25.092  21.165  49.565  0.00  0.00           C
ATOM   2432  C   ALA X 351      24.294  18.723  49.332  0.00  0.00           C
ATOM   2433  O   ALA X 351      23.073  18.847  49.219  0.00  0.00           O
ATOM   2434  N   CYX X 352      24.965  17.691  48.773  0.00  0.00           N
ATOM   2435  CA  CYX X 352      24.373  16.493  48.159  0.00  0.00           C
ATOM   2436  CB  CYX X 352      25.309  15.906  47.073  0.00  0.00           C
ATOM   2437  SG  CYX X 352      24.923  16.324  45.345  0.00  0.00           S
ATOM   2438  C   CYX X 352      24.056  15.454  49.256  0.00  0.00           C
ATOM   2439  O   CYX X 352      22.887  15.117  49.449  0.00  0.00           O
ATOM   2440  N   VAL X 353      25.094  14.950  49.953  0.00  0.00           N
ATOM   2441  CA  VAL X 353      25.033  13.898  50.985  0.00  0.00           C
ATOM   2442  CB  VAL X 353      26.484  13.454  51.354  0.00  0.00           C
ATOM   2443  CG1 VAL X 353      26.570  12.479  52.552  0.00  0.00           C
ATOM   2444  CG2 VAL X 353      27.172  12.767  50.154  0.00  0.00           C
ATOM   2445  C   VAL X 353      24.233  14.335  52.233  0.00  0.00           C
ATOM   2446  O   VAL X 353      23.542  13.500  52.820  0.00  0.00           O
ATOM   2447  N   GLY X 354      24.346  15.612  52.644  0.00  0.00           N
ATOM   2448  CA  GLY X 354      23.868  16.144  53.920  0.00  0.00           C
ATOM   2449  C   GLY X 354      24.881  16.024  55.077  0.00  0.00           C
ATOM   2450  O   GLY X 354      24.669  16.669  56.103  0.00  0.00           O
ATOM   2451  N   GLY X 355      25.967  15.243  54.912  0.00  0.00           N
ATOM   2452  CA  GLY X 355      27.073  15.070  55.853  0.00  0.00           C
ATOM   2453  C   GLY X 355      28.358  15.838  55.456  0.00  0.00           C
ATOM   2454  O   GLY X 355      28.446  16.290  54.316  0.00  0.00           O
ATOM   2455  N   PRO X 356      29.368  15.959  56.357  0.00  0.00           N
ATOM   2456  CD  PRO X 356      29.212  15.765  57.793  0.00  0.00           C
ATOM   2457  CG  PRO X 356      30.606  15.548  58.353  0.00  0.00           C
ATOM   2458  CB  PRO X 356      31.398  16.546  57.521  0.00  0.00           C
ATOM   2459  CA  PRO X 356      30.692  16.574  56.139  0.00  0.00           C
ATOM   2460  C   PRO X 356      31.592  16.031  54.993  0.00  0.00           C
ATOM   2461  O   PRO X 356      32.786  16.347  55.002  0.00  0.00           O
ATOM   2462  N   LEU X 357      31.080  15.263  54.005  0.00  0.00           N
ATOM   2463  CA  LEU X 357      31.847  14.827  52.829  0.00  0.00           C
ATOM   2464  CB  LEU X 357      31.020  13.971  51.842  0.00  0.00           C
ATOM   2465  CG  LEU X 357      31.819  13.493  50.587  0.00  0.00           C
ATOM   2466  CD1 LEU X 357      33.119  12.733  50.907  0.00  0.00           C
ATOM   2467  CD2 LEU X 357      30.931  12.634  49.668  0.00  0.00           C
ATOM   2468  C   LEU X 357      32.523  16.017  52.117  0.00  0.00           C
ATOM   2469  O   LEU X 357      31.863  16.962  51.680  0.00  0.00           O
ATOM   2470  N   MET X 358      33.853  15.903  51.996  0.00  0.00           N
ATOM   2471  CA  MET X 358      34.748  16.731  51.202  0.00  0.00           C
ATOM   2472  CB  MET X 358      35.810  17.390  52.111  0.00  0.00           C
ATOM   2473  CG  MET X 358      35.260  18.420  53.106  0.00  0.00           C
ATOM   2474  SD  MET X 358      34.761  20.003  52.381  0.00  0.00           S
ATOM   2475  CE  MET X 358      34.251  20.863  53.889  0.00  0.00           C
ATOM   2476  C   MET X 358      35.388  15.812  50.145  0.00  0.00           C
ATOM   2477  O   MET X 358      36.215  14.967  50.487  0.00  0.00           O
ATOM   2478  N   ALA X 359      34.987  15.948  48.869  0.00  0.00           N
ATOM   2479  CA  ALA X 359      35.600  15.239  47.739  0.00  0.00           C
ATOM   2480  CB  ALA X 359      34.642  15.249  46.543  0.00  0.00           C
ATOM   2481  C   ALA X 359      36.956  15.867  47.357  0.00  0.00           C
ATOM   2482  O   ALA X 359      37.089  17.091  47.309  0.00  0.00           O
ATOM   2483  N   SER X 360      37.941  15.008  47.048  0.00  0.00           N
ATOM   2484  CA  SER X 360      39.276  15.344  46.530  0.00  0.00           C
ATOM   2485  CB  SER X 360      40.245  15.608  47.706  0.00  0.00           C
ATOM   2486  OG  SER X 360      40.547  14.442  48.440  0.00  0.00           O
ATOM   2487  C   SER X 360      39.789  14.251  45.557  0.00  0.00           C
ATOM   2488  O   SER X 360      39.053  13.330  45.197  0.00  0.00           O
ATOM   2489  N   MET X 361      41.062  14.353  45.132  0.00  0.00           N
ATOM   2490  CA  MET X 361      41.829  13.262  44.503  0.00  0.00           C
ATOM   2491  CB  MET X 361      42.934  13.829  43.579  0.00  0.00           C
ATOM   2492  CG  MET X 361      42.519  14.996  42.671  0.00  0.00           C
ATOM   2493  SD  MET X 361      41.019  14.733  41.686  0.00  0.00           S
ATOM   2494  CE  MET X 361      40.547  16.465  41.457  0.00  0.00           C
ATOM   2495  C   MET X 361      42.478  12.362  45.590  0.00  0.00           C
ATOM   2496  O   MET X 361      42.654  12.824  46.724  0.00  0.00           O
ATOM   2497  N   PRO X 362      42.916  11.119  45.262  0.00  0.00           N
ATOM   2498  CD  PRO X 362      42.700  10.421  43.998  0.00  0.00           C
ATOM   2499  CG  PRO X 362      43.114   8.966  44.228  0.00  0.00           C
ATOM   2500  CB  PRO X 362      44.135   9.056  45.349  0.00  0.00           C
ATOM   2501  CA  PRO X 362      43.736  10.291  46.152  0.00  0.00           C
ATOM   2502  C   PRO X 362      44.992  11.024  46.651  0.00  0.00           C
ATOM   2503  O   PRO X 362      45.688  11.673  45.867  0.00  0.00           O
ATOM   2504  N   HIE X 363      45.284  10.866  47.950  0.00  0.00           N
ATOM   2505  CA  HIE X 363      46.432  11.430  48.664  0.00  0.00           C
ATOM   2506  CB  HIE X 363      47.728  10.678  48.255  0.00  0.00           C
ATOM   2507  CG  HIE X 363      47.794   9.202  48.604  0.00  0.00           C
ATOM   2508  ND1 HIE X 363      48.845   8.604  49.302  0.00  0.00           N
ATOM   2509  CE1 HIE X 363      48.520   7.309  49.405  0.00  0.00           C
ATOM   2510  NE2 HIE X 363      47.343   7.062  48.804  0.00  0.00           N
ATOM   2511  CD2 HIE X 363      46.869   8.243  48.287  0.00  0.00           C
ATOM   2512  C   HIE X 363      46.544  12.972  48.597  0.00  0.00           C
ATOM   2513  O   HIE X 363      47.620  13.510  48.854  0.00  0.00           O
ATOM   2514  N   PHE X 364      45.449  13.683  48.267  0.00  0.00           N
ATOM   2515  CA  PHE X 364      45.403  15.114  47.940  0.00  0.00           C
ATOM   2516  CB  PHE X 364      45.535  15.984  49.211  0.00  0.00           C
ATOM   2517  CG  PHE X 364      44.630  15.576  50.359  0.00  0.00           C
ATOM   2518  CD1 PHE X 364      43.233  15.772  50.259  0.00  0.00           C
ATOM   2519  CE1 PHE X 364      42.386  15.342  51.299  0.00  0.00           C
ATOM   2520  CZ  PHE X 364      42.934  14.728  52.446  0.00  0.00           C
ATOM   2521  CE2 PHE X 364      44.323  14.526  52.546  0.00  0.00           C
ATOM   2522  CD2 PHE X 364      45.173  14.946  51.504  0.00  0.00           C
ATOM   2523  C   PHE X 364      46.378  15.493  46.802  0.00  0.00           C
ATOM   2524  O   PHE X 364      47.047  16.529  46.859  0.00  0.00           O
ATOM   2525  N   TYR X 365      46.434  14.644  45.759  0.00  0.00           N
ATOM   2526  CA  TYR X 365      47.027  14.939  44.456  0.00  0.00           C
ATOM   2527  CB  TYR X 365      46.971  13.669  43.576  0.00  0.00           C
ATOM   2528  CG  TYR X 365      47.514  13.858  42.169  0.00  0.00           C
ATOM   2529  CD1 TYR X 365      48.868  14.225  41.979  0.00  0.00           C
ATOM   2530  CE1 TYR X 365      49.348  14.533  40.688  0.00  0.00           C
ATOM   2531  CZ  TYR X 365      48.473  14.457  39.571  0.00  0.00           C
ATOM   2532  OH  TYR X 365      48.915  14.809  38.330  0.00  0.00           O
ATOM   2533  CE2 TYR X 365      47.130  14.039  39.757  0.00  0.00           C
ATOM   2534  CD2 TYR X 365      46.654  13.741  41.051  0.00  0.00           C
ATOM   2535  C   TYR X 365      46.299  16.144  43.821  0.00  0.00           C
ATOM   2536  O   TYR X 365      45.084  16.297  43.971  0.00  0.00           O
ATOM   2537  N   LEU X 366      47.058  17.012  43.126  0.00  0.00           N
ATOM   2538  CA  LEU X 366      46.598  18.320  42.619  0.00  0.00           C
ATOM   2539  CB  LEU X 366      45.683  18.121  41.376  0.00  0.00           C
ATOM   2540  CG  LEU X 366      46.336  17.370  40.189  0.00  0.00           C
ATOM   2541  CD1 LEU X 366      45.294  17.055  39.097  0.00  0.00           C
ATOM   2542  CD2 LEU X 366      47.545  18.103  39.573  0.00  0.00           C
ATOM   2543  C   LEU X 366      45.993  19.230  43.726  0.00  0.00           C
ATOM   2544  O   LEU X 366      45.140  20.071  43.431  0.00  0.00           O
ATOM   2545  N   GLY X 367      46.429  19.054  44.991  0.00  0.00           N
ATOM   2546  CA  GLY X 367      45.973  19.786  46.171  0.00  0.00           C
ATOM   2547  C   GLY X 367      47.070  20.596  46.868  0.00  0.00           C
ATOM   2548  O   GLY X 367      48.266  20.379  46.649  0.00  0.00           O
ATOM   2549  N   ASP X 368      46.628  21.540  47.719  0.00  0.00           N
ATOM   2550  CA  ASP X 368      47.474  22.475  48.471  0.00  0.00           C
ATOM   2551  CB  ASP X 368      46.592  23.550  49.168  0.00  0.00           C
ATOM   2552  CG  ASP X 368      47.176  24.969  49.104  0.00  0.00           C
ATOM   2553  OD1 ASP X 368      47.412  25.549  50.186  0.00  0.00           O
ATOM   2554  OD2 ASP X 368      47.370  25.466  47.973  0.00  0.00           O
ATOM   2555  C   ASP X 368      48.387  21.710  49.465  0.00  0.00           C
ATOM   2556  O   ASP X 368      47.963  20.680  50.000  0.00  0.00           O
ATOM   2557  N   PRO X 369      49.626  22.187  49.734  0.00  0.00           N
ATOM   2558  CD  PRO X 369      50.250  23.377  49.165  0.00  0.00           C
ATOM   2559  CG  PRO X 369      51.521  23.623  49.972  0.00  0.00           C
ATOM   2560  CB  PRO X 369      51.930  22.215  50.397  0.00  0.00           C
ATOM   2561  CA  PRO X 369      50.590  21.492  50.601  0.00  0.00           C
ATOM   2562  C   PRO X 369      50.181  21.404  52.092  0.00  0.00           C
ATOM   2563  O   PRO X 369      50.854  20.700  52.847  0.00  0.00           O
ATOM   2564  N   LYS X 370      49.093  22.081  52.509  0.00  0.00           N
ATOM   2565  CA  LYS X 370      48.533  22.055  53.863  0.00  0.00           C
ATOM   2566  CB  LYS X 370      47.549  23.234  54.081  0.00  0.00           C
ATOM   2567  CG  LYS X 370      47.977  24.608  53.527  0.00  0.00           C
ATOM   2568  CD  LYS X 370      49.363  25.101  53.982  0.00  0.00           C
ATOM   2569  CE  LYS X 370      49.728  26.386  53.228  0.00  0.00           C
ATOM   2570  NZ  LYS X 370      51.087  26.849  53.551  0.00  0.00           N
ATOM   2571  C   LYS X 370      47.827  20.720  54.168  0.00  0.00           C
ATOM   2572  O   LYS X 370      47.966  20.218  55.282  0.00  0.00           O
ATOM   2573  N   LEU X 371      47.077  20.163  53.195  0.00  0.00           N
ATOM   2574  CA  LEU X 371      46.264  18.951  53.324  0.00  0.00           C
ATOM   2575  CB  LEU X 371      45.276  18.801  52.141  0.00  0.00           C
ATOM   2576  CG  LEU X 371      44.269  19.952  51.866  0.00  0.00           C
ATOM   2577  CD1 LEU X 371      43.603  20.515  53.139  0.00  0.00           C
ATOM   2578  CD2 LEU X 371      44.884  21.091  51.036  0.00  0.00           C
ATOM   2579  C   LEU X 371      47.133  17.686  53.461  0.00  0.00           C
ATOM   2580  O   LEU X 371      46.817  16.840  54.297  0.00  0.00           O
ATOM   2581  N   VAL X 372      48.218  17.567  52.669  0.00  0.00           N
ATOM   2582  CA  VAL X 372      49.216  16.489  52.753  0.00  0.00           C
ATOM   2583  CB  VAL X 372      50.125  16.456  51.492  0.00  0.00           C
ATOM   2584  CG1 VAL X 372      49.319  16.188  50.210  0.00  0.00           C
ATOM   2585  CG2 VAL X 372      50.983  17.724  51.297  0.00  0.00           C
ATOM   2586  C   VAL X 372      50.072  16.565  54.039  0.00  0.00           C
ATOM   2587  O   VAL X 372      50.508  15.518  54.519  0.00  0.00           O
ATOM   2588  N   ALA X 373      50.311  17.776  54.580  0.00  0.00           N
ATOM   2589  CA  ALA X 373      51.076  18.023  55.808  0.00  0.00           C
ATOM   2590  CB  ALA X 373      51.574  19.476  55.807  0.00  0.00           C
ATOM   2591  C   ALA X 373      50.277  17.738  57.096  0.00  0.00           C
ATOM   2592  O   ALA X 373      50.890  17.390  58.107  0.00  0.00           O
ATOM   2593  N   ASP X 374      48.934  17.878  57.066  0.00  0.00           N
ATOM   2594  CA  ASP X 374      48.036  17.659  58.204  0.00  0.00           C
ATOM   2595  CB  ASP X 374      46.614  18.183  57.869  0.00  0.00           C
ATOM   2596  CG  ASP X 374      45.890  18.792  59.081  0.00  0.00           C
ATOM   2597  OD1 ASP X 374      45.868  18.141  60.149  0.00  0.00           O
ATOM   2598  OD2 ASP X 374      45.356  19.914  58.923  0.00  0.00           O
ATOM   2599  C   ASP X 374      47.986  16.179  58.645  0.00  0.00           C
ATOM   2600  O   ASP X 374      47.828  15.915  59.836  0.00  0.00           O
ATOM   2601  N   VAL X 375      48.138  15.238  57.694  0.00  0.00           N
ATOM   2602  CA  VAL X 375      47.985  13.793  57.851  0.00  0.00           C
ATOM   2603  CB  VAL X 375      46.627  13.335  57.246  0.00  0.00           C
ATOM   2604  CG1 VAL X 375      46.384  13.757  55.778  0.00  0.00           C
ATOM   2605  CG2 VAL X 375      46.428  11.821  57.422  0.00  0.00           C
ATOM   2606  C   VAL X 375      49.221  13.077  57.267  0.00  0.00           C
ATOM   2607  O   VAL X 375      49.572  13.261  56.100  0.00  0.00           O
ATOM   2608  N   ASP X 376      49.870  12.253  58.108  0.00  0.00           N
ATOM   2609  CA  ASP X 376      51.144  11.573  57.853  0.00  0.00           C
ATOM   2610  CB  ASP X 376      52.088  11.840  59.048  0.00  0.00           C
ATOM   2611  CG  ASP X 376      53.511  11.288  58.866  0.00  0.00           C
ATOM   2612  OD1 ASP X 376      54.096  11.523  57.785  0.00  0.00           O
ATOM   2613  OD2 ASP X 376      54.004  10.652  59.825  0.00  0.00           O
ATOM   2614  C   ASP X 376      50.916  10.085  57.502  0.00  0.00           C
ATOM   2615  O   ASP X 376      51.425   9.176  58.163  0.00  0.00           O
ATOM   2616  N   GLY X 377      50.157   9.867  56.417  0.00  0.00           N
ATOM   2617  CA  GLY X 377      50.010   8.614  55.678  0.00  0.00           C
ATOM   2618  C   GLY X 377      49.913   8.813  54.151  0.00  0.00           C
ATOM   2619  O   GLY X 377      49.689   7.830  53.443  0.00  0.00           O
ATOM   2620  N   LEU X 378      50.039  10.061  53.656  0.00  0.00           N
ATOM   2621  CA  LEU X 378      49.692  10.506  52.308  0.00  0.00           C
ATOM   2622  CB  LEU X 378      48.506  11.499  52.343  0.00  0.00           C
ATOM   2623  CG  LEU X 378      47.130  10.962  52.815  0.00  0.00           C
ATOM   2624  CD1 LEU X 378      46.654   9.722  52.041  0.00  0.00           C
ATOM   2625  CD2 LEU X 378      47.069  10.648  54.320  0.00  0.00           C
ATOM   2626  C   LEU X 378      50.919  11.137  51.638  0.00  0.00           C
ATOM   2627  O   LEU X 378      51.463  12.135  52.120  0.00  0.00           O
ATOM   2628  N   ASN X 379      51.322  10.537  50.507  0.00  0.00           N
ATOM   2629  CA  ASN X 379      52.427  10.955  49.648  0.00  0.00           C
ATOM   2630  CB  ASN X 379      53.681  10.089  49.926  0.00  0.00           C
ATOM   2631  CG  ASN X 379      54.245  10.289  51.341  0.00  0.00           C
ATOM   2632  OD1 ASN X 379      54.087   9.430  52.205  0.00  0.00           O
ATOM   2633  ND2 ASN X 379      54.895  11.431  51.586  0.00  0.00           N
ATOM   2634  C   ASN X 379      51.935  10.880  48.187  0.00  0.00           C
ATOM   2635  O   ASN X 379      52.109   9.836  47.548  0.00  0.00           O
ATOM   2636  N   PRO X 380      51.289  11.949  47.653  0.00  0.00           N
ATOM   2637  CD  PRO X 380      50.957  13.206  48.321  0.00  0.00           C
ATOM   2638  CG  PRO X 380      50.398  14.134  47.238  0.00  0.00           C
ATOM   2639  CB  PRO X 380      49.815  13.172  46.208  0.00  0.00           C
ATOM   2640  CA  PRO X 380      50.735  11.949  46.299  0.00  0.00           C
ATOM   2641  C   PRO X 380      51.825  11.977  45.213  0.00  0.00           C
ATOM   2642  O   PRO X 380      52.846  12.658  45.346  0.00  0.00           O
ATOM   2643  N   ASN X 381      51.545  11.263  44.115  0.00  0.00           N
ATOM   2644  CA  ASN X 381      52.264  11.305  42.842  0.00  0.00           C
ATOM   2645  CB  ASN X 381      53.414  10.270  42.828  0.00  0.00           C
ATOM   2646  CG  ASN X 381      52.950   8.805  42.853  0.00  0.00           C
ATOM   2647  OD1 ASN X 381      52.720   8.208  41.802  0.00  0.00           O
ATOM   2648  ND2 ASN X 381      52.811   8.221  44.049  0.00  0.00           N
ATOM   2649  C   ASN X 381      51.285  11.115  41.667  0.00  0.00           C
ATOM   2650  O   ASN X 381      50.225  10.499  41.813  0.00  0.00           O
ATOM   2651  N   GLU X 382      51.671  11.635  40.489  0.00  0.00           N
ATOM   2652  CA  GLU X 382      50.861  11.644  39.267  0.00  0.00           C
ATOM   2653  CB  GLU X 382      51.596  12.429  38.158  0.00  0.00           C
ATOM   2654  CG  GLU X 382      50.842  12.449  36.808  0.00  0.00           C
ATOM   2655  CD  GLU X 382      51.431  13.434  35.788  0.00  0.00           C
ATOM   2656  OE1 GLU X 382      52.656  13.358  35.547  0.00  0.00           O
ATOM   2657  OE2 GLU X 382      50.641  14.237  35.243  0.00  0.00           O
ATOM   2658  C   GLU X 382      50.442  10.239  38.800  0.00  0.00           C
ATOM   2659  O   GLU X 382      49.296  10.087  38.380  0.00  0.00           O
ATOM   2660  N   LYS X 383      51.334   9.233  38.858  0.00  0.00           N
ATOM   2661  CA  LYS X 383      51.127   7.916  38.252  0.00  0.00           C
ATOM   2662  CB  LYS X 383      52.395   7.038  38.408  0.00  0.00           C
ATOM   2663  CG  LYS X 383      52.539   5.941  37.330  0.00  0.00           C
ATOM   2664  CD  LYS X 383      51.469   4.829  37.358  0.00  0.00           C
ATOM   2665  CE  LYS X 383      51.672   3.777  36.259  0.00  0.00           C
ATOM   2666  NZ  LYS X 383      51.426   4.320  34.909  0.00  0.00           N
ATOM   2667  C   LYS X 383      49.837   7.255  38.780  0.00  0.00           C
ATOM   2668  O   LYS X 383      48.887   7.107  38.011  0.00  0.00           O
ATOM   2669  N   ASP X 384      49.810   6.876  40.070  0.00  0.00           N
ATOM   2670  CA  ASP X 384      48.754   6.092  40.725  0.00  0.00           C
ATOM   2671  CB  ASP X 384      49.380   5.296  41.898  0.00  0.00           C
ATOM   2672  CG  ASP X 384      49.939   6.121  43.073  0.00  0.00           C
ATOM   2673  OD1 ASP X 384      50.104   7.352  42.923  0.00  0.00           O
ATOM   2674  OD2 ASP X 384      50.209   5.492  44.120  0.00  0.00           O
ATOM   2675  C   ASP X 384      47.502   6.883  41.183  0.00  0.00           C
ATOM   2676  O   ASP X 384      46.542   6.238  41.615  0.00  0.00           O
ATOM   2677  N   HIE X 385      47.485   8.231  41.096  0.00  0.00           N
ATOM   2678  CA  HIE X 385      46.427   9.095  41.658  0.00  0.00           C
ATOM   2679  CB  HIE X 385      46.984   9.923  42.837  0.00  0.00           C
ATOM   2680  CG  HIE X 385      47.652   9.139  43.953  0.00  0.00           C
ATOM   2681  ND1 HIE X 385      48.760   9.582  44.671  0.00  0.00           N
ATOM   2682  CE1 HIE X 385      49.025   8.619  45.565  0.00  0.00           C
ATOM   2683  NE2 HIE X 385      48.145   7.608  45.453  0.00  0.00           N
ATOM   2684  CD2 HIE X 385      47.271   7.917  44.439  0.00  0.00           C
ATOM   2685  C   HIE X 385      45.742  10.023  40.631  0.00  0.00           C
ATOM   2686  O   HIE X 385      44.620  10.456  40.899  0.00  0.00           O
ATOM   2687  N   ALA X 386      46.374  10.312  39.475  0.00  0.00           N
ATOM   2688  CA  ALA X 386      45.780  11.085  38.378  0.00  0.00           C
ATOM   2689  CB  ALA X 386      46.854  11.565  37.388  0.00  0.00           C
ATOM   2690  C   ALA X 386      44.734  10.250  37.631  0.00  0.00           C
ATOM   2691  O   ALA X 386      45.023   9.128  37.197  0.00  0.00           O
ATOM   2692  N   VAL X 387      43.541  10.834  37.442  0.00  0.00           N
ATOM   2693  CA  VAL X 387      42.522  10.339  36.519  0.00  0.00           C
ATOM   2694  CB  VAL X 387      41.090  10.832  36.882  0.00  0.00           C
ATOM   2695  CG1 VAL X 387      40.993  12.334  37.194  0.00  0.00           C
ATOM   2696  CG2 VAL X 387      40.055  10.504  35.777  0.00  0.00           C
ATOM   2697  C   VAL X 387      42.936  10.653  35.069  0.00  0.00           C
ATOM   2698  O   VAL X 387      43.171  11.813  34.721  0.00  0.00           O
ATOM   2699  N   TYR X 388      42.974   9.599  34.234  0.00  0.00           N
ATOM   2700  CA  TYR X 388      43.166   9.657  32.784  0.00  0.00           C
ATOM   2701  CB  TYR X 388      44.615   9.258  32.420  0.00  0.00           C
ATOM   2702  CG  TYR X 388      44.912   7.763  32.509  0.00  0.00           C
ATOM   2703  CD1 TYR X 388      45.352   7.191  33.728  0.00  0.00           C
ATOM   2704  CE1 TYR X 388      45.558   5.798  33.829  0.00  0.00           C
ATOM   2705  CZ  TYR X 388      45.312   4.960  32.709  0.00  0.00           C
ATOM   2706  OH  TYR X 388      45.485   3.610  32.807  0.00  0.00           O
ATOM   2707  CE2 TYR X 388      44.880   5.534  31.485  0.00  0.00           C
ATOM   2708  CD2 TYR X 388      44.692   6.928  31.386  0.00  0.00           C
ATOM   2709  C   TYR X 388      42.122   8.795  32.038  0.00  0.00           C
ATOM   2710  O   TYR X 388      41.504   7.899  32.615  0.00  0.00           O
ATOM   2711  N   ILE X 389      41.996   9.044  30.723  0.00  0.00           N
ATOM   2712  CA  ILE X 389      41.262   8.251  29.725  0.00  0.00           C
ATOM   2713  CB  ILE X 389      39.837   8.835  29.452  0.00  0.00           C
ATOM   2714  CG2 ILE X 389      38.964   8.855  30.730  0.00  0.00           C
ATOM   2715  CG1 ILE X 389      39.860  10.237  28.779  0.00  0.00           C
ATOM   2716  CD1 ILE X 389      38.494  10.791  28.345  0.00  0.00           C
ATOM   2717  C   ILE X 389      42.114   8.151  28.437  0.00  0.00           C
ATOM   2718  O   ILE X 389      42.818   9.100  28.095  0.00  0.00           O
ATOM   2719  N   ASP X 390      42.009   7.031  27.700  0.00  0.00           N
ATOM   2720  CA  ASP X 390      42.679   6.773  26.416  0.00  0.00           C
ATOM   2721  CB  ASP X 390      43.671   5.587  26.492  0.00  0.00           C
ATOM   2722  CG  ASP X 390      44.910   5.856  27.362  0.00  0.00           C
ATOM   2723  OD1 ASP X 390      45.514   6.940  27.203  0.00  0.00           O
ATOM   2724  OD2 ASP X 390      45.263   4.952  28.148  0.00  0.00           O
ATOM   2725  C   ASP X 390      41.603   6.615  25.332  0.00  0.00           C
ATOM   2726  O   ASP X 390      41.193   5.511  24.965  0.00  0.00           O
ATOM   2727  N   PHE X 391      41.148   7.779  24.856  0.00  0.00           N
ATOM   2728  CA  PHE X 391      40.119   8.027  23.856  0.00  0.00           C
ATOM   2729  CB  PHE X 391      39.627   9.475  24.109  0.00  0.00           C
ATOM   2730  CG  PHE X 391      38.761  10.069  23.015  0.00  0.00           C
ATOM   2731  CD1 PHE X 391      39.366  10.773  21.945  0.00  0.00           C
ATOM   2732  CE1 PHE X 391      38.586  11.220  20.865  0.00  0.00           C
ATOM   2733  CZ  PHE X 391      37.201  10.971  20.844  0.00  0.00           C
ATOM   2734  CE2 PHE X 391      36.582  10.381  21.963  0.00  0.00           C
ATOM   2735  CD2 PHE X 391      37.360   9.899  23.036  0.00  0.00           C
ATOM   2736  C   PHE X 391      40.702   7.850  22.440  0.00  0.00           C
ATOM   2737  O   PHE X 391      41.648   8.557  22.092  0.00  0.00           O
ATOM   2738  N   GLU X 392      40.119   6.969  21.599  0.00  0.00           N
ATOM   2739  CA  GLU X 392      40.415   6.966  20.156  0.00  0.00           C
ATOM   2740  CB  GLU X 392      39.859   5.751  19.393  0.00  0.00           C
ATOM   2741  CG  GLU X 392      38.370   5.391  19.542  0.00  0.00           C
ATOM   2742  CD  GLU X 392      37.965   4.234  18.612  0.00  0.00           C
ATOM   2743  OE1 GLU X 392      38.076   4.416  17.380  0.00  0.00           O
ATOM   2744  OE2 GLU X 392      37.529   3.189  19.143  0.00  0.00           O
ATOM   2745  C   GLU X 392      39.916   8.255  19.497  0.00  0.00           C
ATOM   2746  O   GLU X 392      38.744   8.608  19.652  0.00  0.00           O
ATOM   2747  N   LEU X 393      40.806   8.908  18.728  0.00  0.00           N
ATOM   2748  CA  LEU X 393      40.550  10.137  17.966  0.00  0.00           C
ATOM   2749  CB  LEU X 393      41.866  10.644  17.318  0.00  0.00           C
ATOM   2750  CG  LEU X 393      42.426   9.987  16.027  0.00  0.00           C
ATOM   2751  CD1 LEU X 393      42.569   8.454  16.121  0.00  0.00           C
ATOM   2752  CD2 LEU X 393      41.663  10.393  14.749  0.00  0.00           C
ATOM   2753  C   LEU X 393      39.358  10.069  16.976  0.00  0.00           C
ATOM   2754  O   LEU X 393      38.953  11.114  16.465  0.00  0.00           O
ATOM   2755  N   MET X 394      38.811   8.865  16.712  0.00  0.00           N
ATOM   2756  CA  MET X 394      37.958   8.523  15.580  0.00  0.00           C
ATOM   2757  CB  MET X 394      38.631   7.387  14.798  0.00  0.00           C
ATOM   2758  CG  MET X 394      37.788   6.945  13.599  0.00  0.00           C
ATOM   2759  SD  MET X 394      38.587   5.646  12.652  0.00  0.00           S
ATOM   2760  CE  MET X 394      39.854   6.654  11.864  0.00  0.00           C
ATOM   2761  C   MET X 394      36.513   8.199  16.001  0.00  0.00           C
ATOM   2762  O   MET X 394      35.657   9.047  15.773  0.00  0.00           O
ATOM   2763  N   SER X 395      36.219   6.992  16.528  0.00  0.00           N
ATOM   2764  CA  SER X 395      34.852   6.569  16.901  0.00  0.00           C
ATOM   2765  CB  SER X 395      34.698   5.037  16.782  0.00  0.00           C
ATOM   2766  OG  SER X 395      35.025   4.335  17.964  0.00  0.00           O
ATOM   2767  C   SER X 395      34.416   7.095  18.288  0.00  0.00           C
ATOM   2768  O   SER X 395      33.220   7.252  18.540  0.00  0.00           O
ATOM   2769  N   GLY X 396      35.397   7.369  19.162  0.00  0.00           N
ATOM   2770  CA  GLY X 396      35.276   7.969  20.475  0.00  0.00           C
ATOM   2771  C   GLY X 396      35.001   7.005  21.634  0.00  0.00           C
ATOM   2772  O   GLY X 396      34.284   7.387  22.559  0.00  0.00           O
ATOM   2773  N   THR X 397      35.563   5.783  21.589  0.00  0.00           N
ATOM   2774  CA  THR X 397      35.404   4.720  22.587  0.00  0.00           C
ATOM   2775  CB  THR X 397      35.148   3.364  21.878  0.00  0.00           C
ATOM   2776  CG2 THR X 397      34.964   2.203  22.873  0.00  0.00           C
ATOM   2777  OG1 THR X 397      33.997   3.427  21.052  0.00  0.00           O
ATOM   2778  C   THR X 397      36.662   4.670  23.493  0.00  0.00           C
ATOM   2779  O   THR X 397      37.727   4.299  22.994  0.00  0.00           O
ATOM   2780  N   PRO X 398      36.568   5.008  24.805  0.00  0.00           N
ATOM   2781  CD  PRO X 398      35.442   5.687  25.438  0.00  0.00           C
ATOM   2782  CG  PRO X 398      35.978   6.270  26.744  0.00  0.00           C
ATOM   2783  CB  PRO X 398      37.043   5.256  27.153  0.00  0.00           C
ATOM   2784  CA  PRO X 398      37.620   4.774  25.807  0.00  0.00           C
ATOM   2785  C   PRO X 398      38.093   3.303  25.861  0.00  0.00           C
ATOM   2786  O   PRO X 398      37.331   2.412  26.246  0.00  0.00           O
ATOM   2787  N   PHE X 399      39.357   3.068  25.462  0.00  0.00           N
ATOM   2788  CA  PHE X 399      40.073   1.786  25.549  0.00  0.00           C
ATOM   2789  CB  PHE X 399      41.321   1.801  24.638  0.00  0.00           C
ATOM   2790  CG  PHE X 399      41.008   1.616  23.166  0.00  0.00           C
ATOM   2791  CD1 PHE X 399      40.464   2.680  22.417  0.00  0.00           C
ATOM   2792  CE1 PHE X 399      40.063   2.460  21.088  0.00  0.00           C
ATOM   2793  CZ  PHE X 399      40.244   1.206  20.476  0.00  0.00           C
ATOM   2794  CE2 PHE X 399      40.826   0.156  21.205  0.00  0.00           C
ATOM   2795  CD2 PHE X 399      41.191   0.355  22.550  0.00  0.00           C
ATOM   2796  C   PHE X 399      40.485   1.478  26.996  0.00  0.00           C
ATOM   2797  O   PHE X 399      40.119   0.425  27.521  0.00  0.00           O
ATOM   2798  N   GLN X 400      41.270   2.386  27.601  0.00  0.00           N
ATOM   2799  CA  GLN X 400      41.924   2.242  28.897  0.00  0.00           C
ATOM   2800  CB  GLN X 400      43.393   1.821  28.692  0.00  0.00           C
ATOM   2801  CG  GLN X 400      44.150   1.664  30.026  0.00  0.00           C
ATOM   2802  CD  GLN X 400      45.612   1.244  29.840  0.00  0.00           C
ATOM   2803  OE1 GLN X 400      46.025   0.193  30.327  0.00  0.00           O
ATOM   2804  NE2 GLN X 400      46.407   2.061  29.142  0.00  0.00           N
ATOM   2805  C   GLN X 400      41.801   3.559  29.677  0.00  0.00           C
ATOM   2806  O   GLN X 400      42.203   4.616  29.197  0.00  0.00           O
ATOM   2807  N   ALA X 401      41.278   3.470  30.904  0.00  0.00           N
ATOM   2808  CA  ALA X 401      41.120   4.572  31.848  0.00  0.00           C
ATOM   2809  CB  ALA X 401      39.711   5.188  31.717  0.00  0.00           C
ATOM   2810  C   ALA X 401      41.393   4.107  33.286  0.00  0.00           C
ATOM   2811  O   ALA X 401      41.529   2.917  33.579  0.00  0.00           O
ATOM   2812  N   ALA X 402      41.446   5.098  34.182  0.00  0.00           N
ATOM   2813  CA  ALA X 402      41.477   4.959  35.629  0.00  0.00           C
ATOM   2814  CB  ALA X 402      42.912   4.682  36.097  0.00  0.00           C
ATOM   2815  C   ALA X 402      40.901   6.259  36.204  0.00  0.00           C
ATOM   2816  O   ALA X 402      41.479   7.321  35.981  0.00  0.00           O
ATOM   2817  N   LYS X 403      39.754   6.176  36.897  0.00  0.00           N
ATOM   2818  CA  LYS X 403      38.957   7.307  37.379  0.00  0.00           C
ATOM   2819  CB  LYS X 403      37.521   7.199  36.833  0.00  0.00           C
ATOM   2820  CG  LYS X 403      36.559   8.305  37.315  0.00  0.00           C
ATOM   2821  CD  LYS X 403      35.142   8.050  36.770  0.00  0.00           C
ATOM   2822  CE  LYS X 403      34.140   9.106  37.248  0.00  0.00           C
ATOM   2823  NZ  LYS X 403      32.787   8.823  36.737  0.00  0.00           N
ATOM   2824  C   LYS X 403      39.059   7.377  38.908  0.00  0.00           C
ATOM   2825  O   LYS X 403      38.447   6.575  39.618  0.00  0.00           O
ATOM   2826  N   ARG X 404      39.867   8.339  39.385  0.00  0.00           N
ATOM   2827  CA  ARG X 404      40.353   8.437  40.756  0.00  0.00           C
ATOM   2828  CB  ARG X 404      41.894   8.388  40.796  0.00  0.00           C
ATOM   2829  CG  ARG X 404      42.488   6.971  40.647  0.00  0.00           C
ATOM   2830  CD  ARG X 404      42.709   6.543  39.188  0.00  0.00           C
ATOM   2831  NE  ARG X 404      44.125   6.631  38.788  0.00  0.00           N
ATOM   2832  CZ  ARG X 404      45.018   5.625  38.703  0.00  0.00           C
ATOM   2833  NH1 ARG X 404      44.733   4.361  39.049  0.00  0.00           N
ATOM   2834  NH2 ARG X 404      46.243   5.896  38.248  0.00  0.00           N
ATOM   2835  C   ARG X 404      39.799   9.668  41.489  0.00  0.00           C
ATOM   2836  O   ARG X 404      39.987  10.810  41.060  0.00  0.00           O
ATOM   2837  N   LEU X 405      39.154   9.386  42.632  0.00  0.00           N
ATOM   2838  CA  LEU X 405      38.635  10.312  43.640  0.00  0.00           C
ATOM   2839  CB  LEU X 405      37.178  10.727  43.305  0.00  0.00           C
ATOM   2840  CG  LEU X 405      36.058   9.666  43.502  0.00  0.00           C
ATOM   2841  CD1 LEU X 405      34.673  10.322  43.315  0.00  0.00           C
ATOM   2842  CD2 LEU X 405      36.168   8.451  42.556  0.00  0.00           C
ATOM   2843  C   LEU X 405      38.773   9.720  45.063  0.00  0.00           C
ATOM   2844  O   LEU X 405      39.002   8.519  45.234  0.00  0.00           O
ATOM   2845  N   GLN X 406      38.608  10.581  46.083  0.00  0.00           N
ATOM   2846  CA  GLN X 406      38.849  10.310  47.503  0.00  0.00           C
ATOM   2847  CB  GLN X 406      40.250  10.834  47.887  0.00  0.00           C
ATOM   2848  CG  GLN X 406      40.656  10.573  49.353  0.00  0.00           C
ATOM   2849  CD  GLN X 406      42.099  10.993  49.655  0.00  0.00           C
ATOM   2850  OE1 GLN X 406      42.990  10.150  49.717  0.00  0.00           O
ATOM   2851  NE2 GLN X 406      42.340  12.291  49.859  0.00  0.00           N
ATOM   2852  C   GLN X 406      37.738  10.936  48.361  0.00  0.00           C
ATOM   2853  O   GLN X 406      37.497  12.144  48.306  0.00  0.00           O
ATOM   2854  N   PHE X 407      37.094  10.085  49.174  0.00  0.00           N
ATOM   2855  CA  PHE X 407      36.151  10.427  50.240  0.00  0.00           C
ATOM   2856  CB  PHE X 407      35.301   9.179  50.553  0.00  0.00           C
ATOM   2857  CG  PHE X 407      33.986   9.401  51.295  0.00  0.00           C
ATOM   2858  CD1 PHE X 407      33.974   9.712  52.677  0.00  0.00           C
ATOM   2859  CE1 PHE X 407      32.746   9.915  53.348  0.00  0.00           C
ATOM   2860  CZ  PHE X 407      31.524   9.795  52.654  0.00  0.00           C
ATOM   2861  CE2 PHE X 407      31.529   9.452  51.286  0.00  0.00           C
ATOM   2862  CD2 PHE X 407      32.753   9.262  50.610  0.00  0.00           C
ATOM   2863  C   PHE X 407      36.927  10.906  51.484  0.00  0.00           C
ATOM   2864  O   PHE X 407      37.889  10.260  51.909  0.00  0.00           O
ATOM   2865  N   ASN X 408      36.476  12.026  52.073  0.00  0.00           N
ATOM   2866  CA  ASN X 408      36.985  12.618  53.320  0.00  0.00           C
ATOM   2867  CB  ASN X 408      37.949  13.798  53.032  0.00  0.00           C
ATOM   2868  CG  ASN X 408      39.068  13.521  52.019  0.00  0.00           C
ATOM   2869  OD1 ASN X 408      40.207  13.287  52.403  0.00  0.00           O
ATOM   2870  ND2 ASN X 408      38.775  13.569  50.719  0.00  0.00           N
ATOM   2871  C   ASN X 408      35.812  13.100  54.205  0.00  0.00           C
ATOM   2872  O   ASN X 408      34.677  13.204  53.741  0.00  0.00           O
ATOM   2873  N   LEU X 409      36.093  13.447  55.474  0.00  0.00           N
ATOM   2874  CA  LEU X 409      35.181  14.176  56.372  0.00  0.00           C
ATOM   2875  CB  LEU X 409      34.627  13.300  57.524  0.00  0.00           C
ATOM   2876  CG  LEU X 409      33.615  12.181  57.164  0.00  0.00           C
ATOM   2877  CD1 LEU X 409      34.292  10.987  56.480  0.00  0.00           C
ATOM   2878  CD2 LEU X 409      32.919  11.656  58.436  0.00  0.00           C
ATOM   2879  C   LEU X 409      35.926  15.383  56.966  0.00  0.00           C
ATOM   2880  O   LEU X 409      37.070  15.246  57.403  0.00  0.00           O
ATOM   2881  N   ASP X 410      35.238  16.539  57.040  0.00  0.00           N
ATOM   2882  CA  ASP X 410      35.677  17.696  57.820  0.00  0.00           C
ATOM   2883  CB  ASP X 410      35.312  19.040  57.148  0.00  0.00           C
ATOM   2884  CG  ASP X 410      33.828  19.434  57.181  0.00  0.00           C
ATOM   2885  OD1 ASP X 410      33.071  18.902  56.342  0.00  0.00           O
ATOM   2886  OD2 ASP X 410      33.472  20.279  58.034  0.00  0.00           O
ATOM   2887  C   ASP X 410      35.190  17.543  59.273  0.00  0.00           C
ATOM   2888  O   ASP X 410      34.020  17.782  59.584  0.00  0.00           O
ATOM   2889  N   MET X 411      36.111  17.121  60.155  0.00  0.00           N
ATOM   2890  CA  MET X 411      35.984  17.201  61.611  0.00  0.00           C
ATOM   2891  CB  MET X 411      36.526  15.944  62.325  0.00  0.00           C
ATOM   2892  CG  MET X 411      37.981  15.542  62.032  0.00  0.00           C
ATOM   2893  SD  MET X 411      38.333  14.908  60.372  0.00  0.00           S
ATOM   2894  CE  MET X 411      37.142  13.542  60.276  0.00  0.00           C
ATOM   2895  C   MET X 411      36.663  18.472  62.145  0.00  0.00           C
ATOM   2896  O   MET X 411      37.588  19.023  61.541  0.00  0.00           O
ATOM   2897  N   GLU X 412      36.182  18.893  63.322  0.00  0.00           N
ATOM   2898  CA  GLU X 412      36.604  20.070  64.075  0.00  0.00           C
ATOM   2899  CB  GLU X 412      35.635  21.243  63.783  0.00  0.00           C
ATOM   2900  CG  GLU X 412      35.600  21.701  62.307  0.00  0.00           C
ATOM   2901  CD  GLU X 412      34.615  22.852  62.064  0.00  0.00           C
ATOM   2902  OE1 GLU X 412      34.865  23.950  62.606  0.00  0.00           O
ATOM   2903  OE2 GLU X 412      33.628  22.620  61.330  0.00  0.00           O
ATOM   2904  C   GLU X 412      36.613  19.739  65.590  0.00  0.00           C
ATOM   2905  O   GLU X 412      35.854  18.869  66.030  0.00  0.00           O
ATOM   2906  N   PRO X 413      37.403  20.458  66.418  0.00  0.00           N
ATOM   2907  CD  PRO X 413      38.482  21.353  66.014  0.00  0.00           C
ATOM   2908  CG  PRO X 413      39.022  22.012  67.287  0.00  0.00           C
ATOM   2909  CB  PRO X 413      38.569  21.068  68.402  0.00  0.00           C
ATOM   2910  CA  PRO X 413      37.260  20.469  67.872  0.00  0.00           C
ATOM   2911  C   PRO X 413      36.003  21.284  68.247  0.00  0.00           C
ATOM   2912  O   PRO X 413      35.949  22.495  68.007  0.00  0.00           O
ATOM   2913  N   VAL X 414      34.988  20.600  68.801  0.00  0.00           N
ATOM   2914  CA  VAL X 414      33.666  21.148  69.130  0.00  0.00           C
ATOM   2915  CB  VAL X 414      32.539  20.376  68.384  0.00  0.00           C
ATOM   2916  CG1 VAL X 414      31.137  20.911  68.754  0.00  0.00           C
ATOM   2917  CG2 VAL X 414      32.684  20.423  66.848  0.00  0.00           C
ATOM   2918  C   VAL X 414      33.496  21.127  70.661  0.00  0.00           C
ATOM   2919  O   VAL X 414      33.595  20.069  71.288  0.00  0.00           O
ATOM   2920  N   GLU X 415      33.217  22.310  71.238  0.00  0.00           N
ATOM   2921  CA  GLU X 415      32.966  22.537  72.668  0.00  0.00           C
ATOM   2922  CB  GLU X 415      32.778  24.052  72.929  0.00  0.00           C
ATOM   2923  CG  GLU X 415      34.023  24.932  72.667  0.00  0.00           C
ATOM   2924  CD  GLU X 415      35.213  24.733  73.626  0.00  0.00           C
ATOM   2925  OE1 GLU X 415      35.066  24.023  74.647  0.00  0.00           O
ATOM   2926  OE2 GLU X 415      36.272  25.325  73.322  0.00  0.00           O
ATOM   2927  C   GLU X 415      31.739  21.763  73.204  0.00  0.00           C
ATOM   2928  O   GLU X 415      31.768  21.325  74.356  0.00  0.00           O
ATOM   2929  N   GLY X 416      30.684  21.595  72.382  0.00  0.00           N
ATOM   2930  CA  GLY X 416      29.423  20.939  72.728  0.00  0.00           C
ATOM   2931  C   GLY X 416      29.464  19.400  72.815  0.00  0.00           C
ATOM   2932  O   GLY X 416      28.526  18.831  73.374  0.00  0.00           O
ATOM   2933  N   ILE X 417      30.519  18.738  72.296  0.00  0.00           N
ATOM   2934  CA  ILE X 417      30.693  17.279  72.271  0.00  0.00           C
ATOM   2935  CB  ILE X 417      30.286  16.659  70.897  0.00  0.00           C
ATOM   2936  CG2 ILE X 417      28.748  16.686  70.737  0.00  0.00           C
ATOM   2937  CG1 ILE X 417      30.989  17.306  69.675  0.00  0.00           C
ATOM   2938  CD1 ILE X 417      30.787  16.595  68.330  0.00  0.00           C
ATOM   2939  C   ILE X 417      32.123  16.917  72.722  0.00  0.00           C
ATOM   2940  O   ILE X 417      33.106  17.224  72.043  0.00  0.00           O
ATOM   2941  N   GLU X 418      32.226  16.253  73.888  0.00  0.00           N
ATOM   2942  CA  GLU X 418      33.470  15.721  74.449  0.00  0.00           C
ATOM   2943  CB  GLU X 418      33.260  15.219  75.895  0.00  0.00           C
ATOM   2944  CG  GLU X 418      33.055  16.363  76.911  0.00  0.00           C
ATOM   2945  CD  GLU X 418      32.964  15.897  78.374  0.00  0.00           C
ATOM   2946  OE1 GLU X 418      33.707  14.960  78.749  0.00  0.00           O
ATOM   2947  OE2 GLU X 418      32.164  16.509  79.117  0.00  0.00           O
ATOM   2948  C   GLU X 418      34.152  14.622  73.593  0.00  0.00           C
ATOM   2949  O   GLU X 418      35.380  14.595  73.651  0.00  0.00           O
ATOM   2950  N   PRO X 419      33.462  13.741  72.819  0.00  0.00           N
ATOM   2951  CD  PRO X 419      32.031  13.457  72.898  0.00  0.00           C
ATOM   2952  CG  PRO X 419      31.822  12.089  72.247  0.00  0.00           C
ATOM   2953  CB  PRO X 419      32.936  12.046  71.203  0.00  0.00           C
ATOM   2954  CA  PRO X 419      34.092  12.749  71.927  0.00  0.00           C
ATOM   2955  C   PRO X 419      35.148  13.278  70.930  0.00  0.00           C
ATOM   2956  O   PRO X 419      36.073  12.528  70.611  0.00  0.00           O
ATOM   2957  N   MET X 420      35.045  14.545  70.477  0.00  0.00           N
ATOM   2958  CA  MET X 420      36.071  15.238  69.682  0.00  0.00           C
ATOM   2959  CB  MET X 420      35.556  16.616  69.203  0.00  0.00           C
ATOM   2960  CG  MET X 420      34.390  16.563  68.206  0.00  0.00           C
ATOM   2961  SD  MET X 420      34.776  15.832  66.592  0.00  0.00           S
ATOM   2962  CE  MET X 420      33.473  16.571  65.575  0.00  0.00           C
ATOM   2963  C   MET X 420      37.380  15.419  70.480  0.00  0.00           C
ATOM   2964  O   MET X 420      38.453  15.131  69.949  0.00  0.00           O
ATOM   2965  N   LYS X 421      37.275  15.872  71.744  0.00  0.00           N
ATOM   2966  CA  LYS X 421      38.353  16.218  72.679  0.00  0.00           C
ATOM   2967  CB  LYS X 421      39.261  15.002  73.004  0.00  0.00           C
ATOM   2968  CG  LYS X 421      38.512  13.834  73.682  0.00  0.00           C
ATOM   2969  CD  LYS X 421      39.310  12.522  73.707  0.00  0.00           C
ATOM   2970  CE  LYS X 421      38.617  11.455  74.563  0.00  0.00           C
ATOM   2971  NZ  LYS X 421      39.250  10.135  74.395  0.00  0.00           N
ATOM   2972  C   LYS X 421      39.065  17.490  72.180  0.00  0.00           C
ATOM   2973  O   LYS X 421      38.588  18.586  72.480  0.00  0.00           O
ATOM   2974  N   ASN X 422      40.148  17.357  71.387  0.00  0.00           N
ATOM   2975  CA  ASN X 422      40.752  18.440  70.611  0.00  0.00           C
ATOM   2976  CB  ASN X 422      41.681  19.332  71.480  0.00  0.00           C
ATOM   2977  CG  ASN X 422      42.965  18.673  72.016  0.00  0.00           C
ATOM   2978  OD1 ASN X 422      44.057  18.960  71.529  0.00  0.00           O
ATOM   2979  ND2 ASN X 422      42.851  17.806  73.025  0.00  0.00           N
ATOM   2980  C   ASN X 422      41.395  17.865  69.332  0.00  0.00           C
ATOM   2981  O   ASN X 422      42.592  17.577  69.308  0.00  0.00           O
ATOM   2982  N   LEU X 423      40.587  17.687  68.269  0.00  0.00           N
ATOM   2983  CA  LEU X 423      41.056  17.290  66.931  0.00  0.00           C
ATOM   2984  CB  LEU X 423      39.893  16.733  66.071  0.00  0.00           C
ATOM   2985  CG  LEU X 423      39.145  15.508  66.665  0.00  0.00           C
ATOM   2986  CD1 LEU X 423      38.019  15.038  65.732  0.00  0.00           C
ATOM   2987  CD2 LEU X 423      40.051  14.299  66.971  0.00  0.00           C
ATOM   2988  C   LEU X 423      41.764  18.472  66.209  0.00  0.00           C
ATOM   2989  O   LEU X 423      41.376  19.623  66.429  0.00  0.00           O
ATOM   2990  N   PRO X 424      42.777  18.219  65.339  0.00  0.00           N
ATOM   2991  CD  PRO X 424      43.419  16.920  65.145  0.00  0.00           C
ATOM   2992  CG  PRO X 424      44.818  17.213  64.611  0.00  0.00           C
ATOM   2993  CB  PRO X 424      44.605  18.480  63.798  0.00  0.00           C
ATOM   2994  CA  PRO X 424      43.544  19.246  64.605  0.00  0.00           C
ATOM   2995  C   PRO X 424      42.780  20.208  63.666  0.00  0.00           C
ATOM   2996  O   PRO X 424      43.406  21.153  63.182  0.00  0.00           O
ATOM   2997  N   LYS X 425      41.474  19.987  63.402  0.00  0.00           N
ATOM   2998  CA  LYS X 425      40.646  20.683  62.407  0.00  0.00           C
ATOM   2999  CB  LYS X 425      40.376  22.150  62.825  0.00  0.00           C
ATOM   3000  CG  LYS X 425      39.471  22.909  61.835  0.00  0.00           C
ATOM   3001  CD  LYS X 425      38.835  24.156  62.476  0.00  0.00           C
ATOM   3002  CE  LYS X 425      37.923  24.881  61.479  0.00  0.00           C
ATOM   3003  NZ  LYS X 425      37.271  26.053  62.090  0.00  0.00           N
ATOM   3004  C   LYS X 425      41.215  20.504  60.985  0.00  0.00           C
ATOM   3005  O   LYS X 425      42.073  21.275  60.545  0.00  0.00           O
ATOM   3006  N   LEU X 426      40.742  19.450  60.297  0.00  0.00           N
ATOM   3007  CA  LEU X 426      41.241  18.976  59.001  0.00  0.00           C
ATOM   3008  CB  LEU X 426      42.482  18.068  59.223  0.00  0.00           C
ATOM   3009  CG  LEU X 426      42.222  16.609  59.696  0.00  0.00           C
ATOM   3010  CD1 LEU X 426      43.515  15.778  59.613  0.00  0.00           C
ATOM   3011  CD2 LEU X 426      41.624  16.515  61.115  0.00  0.00           C
ATOM   3012  C   LEU X 426      40.165  18.239  58.173  0.00  0.00           C
ATOM   3013  O   LEU X 426      39.098  17.887  58.682  0.00  0.00           O
ATOM   3014  N   ILE X 427      40.521  17.928  56.912  0.00  0.00           N
ATOM   3015  CA  ILE X 427      39.890  16.902  56.074  0.00  0.00           C
ATOM   3016  CB  ILE X 427      39.675  17.393  54.607  0.00  0.00           C
ATOM   3017  CG2 ILE X 427      38.784  18.659  54.587  0.00  0.00           C
ATOM   3018  CG1 ILE X 427      40.988  17.603  53.805  0.00  0.00           C
ATOM   3019  CD1 ILE X 427      40.827  18.159  52.381  0.00  0.00           C
ATOM   3020  C   ILE X 427      40.713  15.599  56.223  0.00  0.00           C
ATOM   3021  O   ILE X 427      41.899  15.557  55.888  0.00  0.00           O
ATOM   3022  N   LEU X 428      40.087  14.551  56.792  0.00  0.00           N
ATOM   3023  CA  LEU X 428      40.682  13.239  57.085  0.00  0.00           C
ATOM   3024  CB  LEU X 428      40.246  12.778  58.495  0.00  0.00           C
ATOM   3025  CG  LEU X 428      40.862  11.497  59.117  0.00  0.00           C
ATOM   3026  CD1 LEU X 428      40.611  10.204  58.316  0.00  0.00           C
ATOM   3027  CD2 LEU X 428      42.364  11.659  59.420  0.00  0.00           C
ATOM   3028  C   LEU X 428      40.248  12.253  55.975  0.00  0.00           C
ATOM   3029  O   LEU X 428      39.050  11.969  55.881  0.00  0.00           O
ATOM   3030  N   PRO X 429      41.180  11.726  55.145  0.00  0.00           N
ATOM   3031  CD  PRO X 429      42.616  12.001  55.170  0.00  0.00           C
ATOM   3032  CG  PRO X 429      43.265  11.080  54.136  0.00  0.00           C
ATOM   3033  CB  PRO X 429      42.126  10.735  53.186  0.00  0.00           C
ATOM   3034  CA  PRO X 429      40.878  10.774  54.077  0.00  0.00           C
ATOM   3035  C   PRO X 429      40.486   9.400  54.644  0.00  0.00           C
ATOM   3036  O   PRO X 429      41.299   8.713  55.264  0.00  0.00           O
ATOM   3037  N   MET X 430      39.217   9.027  54.416  0.00  0.00           N
ATOM   3038  CA  MET X 430      38.631   7.718  54.708  0.00  0.00           C
ATOM   3039  CB  MET X 430      37.094   7.776  54.556  0.00  0.00           C
ATOM   3040  CG  MET X 430      36.429   8.800  55.476  0.00  0.00           C
ATOM   3041  SD  MET X 430      36.716   8.528  57.240  0.00  0.00           S
ATOM   3042  CE  MET X 430      35.458   7.276  57.545  0.00  0.00           C
ATOM   3043  C   MET X 430      39.204   6.650  53.770  0.00  0.00           C
ATOM   3044  O   MET X 430      39.742   5.645  54.238  0.00  0.00           O
ATOM   3045  N   PHE X 431      39.048   6.876  52.453  0.00  0.00           N
ATOM   3046  CA  PHE X 431      39.419   5.978  51.367  0.00  0.00           C
ATOM   3047  CB  PHE X 431      38.358   4.858  51.260  0.00  0.00           C
ATOM   3048  CG  PHE X 431      37.005   5.295  50.705  0.00  0.00           C
ATOM   3049  CD1 PHE X 431      35.956   5.684  51.570  0.00  0.00           C
ATOM   3050  CE1 PHE X 431      34.700   6.042  51.037  0.00  0.00           C
ATOM   3051  CZ  PHE X 431      34.475   6.003  49.646  0.00  0.00           C
ATOM   3052  CE2 PHE X 431      35.518   5.625  48.778  0.00  0.00           C
ATOM   3053  CD2 PHE X 431      36.778   5.270  49.308  0.00  0.00           C
ATOM   3054  C   PHE X 431      39.507   6.732  50.029  0.00  0.00           C
ATOM   3055  O   PHE X 431      38.881   7.778  49.849  0.00  0.00           O
ATOM   3056  N   TRP X 432      40.183   6.104  49.055  0.00  0.00           N
ATOM   3057  CA  TRP X 432      40.138   6.428  47.627  0.00  0.00           C
ATOM   3058  CB  TRP X 432      41.425   7.162  47.217  0.00  0.00           C
ATOM   3059  CG  TRP X 432      42.683   6.340  47.166  0.00  0.00           C
ATOM   3060  CD1 TRP X 432      43.509   6.126  48.209  0.00  0.00           C
ATOM   3061  NE1 TRP X 432      44.586   5.360  47.825  0.00  0.00           N
ATOM   3062  CE2 TRP X 432      44.484   4.987  46.501  0.00  0.00           C
ATOM   3063  CZ2 TRP X 432      45.274   4.176  45.663  0.00  0.00           C
ATOM   3064  CH2 TRP X 432      44.869   3.970  44.329  0.00  0.00           C
ATOM   3065  CZ3 TRP X 432      43.693   4.581  43.846  0.00  0.00           C
ATOM   3066  CE3 TRP X 432      42.913   5.394  44.695  0.00  0.00           C
ATOM   3067  CD2 TRP X 432      43.273   5.605  46.048  0.00  0.00           C
ATOM   3068  C   TRP X 432      39.901   5.170  46.772  0.00  0.00           C
ATOM   3069  O   TRP X 432      40.054   4.045  47.247  0.00  0.00           O
ATOM   3070  N   VAL X 433      39.539   5.375  45.494  0.00  0.00           N
ATOM   3071  CA  VAL X 433      39.172   4.320  44.536  0.00  0.00           C
ATOM   3072  CB  VAL X 433      37.625   4.125  44.502  0.00  0.00           C
ATOM   3073  CG1 VAL X 433      37.050   3.808  45.897  0.00  0.00           C
ATOM   3074  CG2 VAL X 433      36.876   5.340  43.910  0.00  0.00           C
ATOM   3075  C   VAL X 433      39.727   4.614  43.127  0.00  0.00           C
ATOM   3076  O   VAL X 433      39.966   5.773  42.788  0.00  0.00           O
ATOM   3077  N   GLU X 434      39.840   3.566  42.290  0.00  0.00           N
ATOM   3078  CA  GLU X 434      40.090   3.643  40.845  0.00  0.00           C
ATOM   3079  CB  GLU X 434      41.554   3.297  40.462  0.00  0.00           C
ATOM   3080  CG  GLU X 434      42.086   1.934  40.926  0.00  0.00           C
ATOM   3081  CD  GLU X 434      43.567   1.715  40.600  0.00  0.00           C
ATOM   3082  OE1 GLU X 434      44.409   2.163  41.410  0.00  0.00           O
ATOM   3083  OE2 GLU X 434      43.840   1.098  39.546  0.00  0.00           O
ATOM   3084  C   GLU X 434      39.037   2.802  40.105  0.00  0.00           C
ATOM   3085  O   GLU X 434      39.076   1.569  40.138  0.00  0.00           O
ATOM   3086  N   GLU X 435      38.090   3.491  39.441  0.00  0.00           N
ATOM   3087  CA  GLU X 435      37.180   2.909  38.461  0.00  0.00           C
ATOM   3088  CB  GLU X 435      35.846   3.690  38.410  0.00  0.00           C
ATOM   3089  CG  GLU X 435      34.855   3.074  37.396  0.00  0.00           C
ATOM   3090  CD  GLU X 435      33.455   3.710  37.384  0.00  0.00           C
ATOM   3091  OE1 GLU X 435      33.342   4.919  37.688  0.00  0.00           O
ATOM   3092  OE2 GLU X 435      32.505   2.973  37.037  0.00  0.00           O
ATOM   3093  C   GLU X 435      37.912   2.836  37.105  0.00  0.00           C
ATOM   3094  O   GLU X 435      37.906   3.804  36.339  0.00  0.00           O
ATOM   3095  N   GLY X 436      38.563   1.692  36.835  0.00  0.00           N
ATOM   3096  CA  GLY X 436      39.365   1.458  35.635  0.00  0.00           C
ATOM   3097  C   GLY X 436      38.638   0.654  34.550  0.00  0.00           C
ATOM   3098  O   GLY X 436      37.690  -0.081  34.831  0.00  0.00           O
ATOM   3099  N   VAL X 437      39.154   0.770  33.313  0.00  0.00           N
ATOM   3100  CA  VAL X 437      38.807  -0.053  32.147  0.00  0.00           C
ATOM   3101  CB  VAL X 437      37.885   0.710  31.147  0.00  0.00           C
ATOM   3102  CG1 VAL X 437      38.514   1.914  30.441  0.00  0.00           C
ATOM   3103  CG2 VAL X 437      37.267  -0.216  30.078  0.00  0.00           C
ATOM   3104  C   VAL X 437      40.082  -0.593  31.480  0.00  0.00           C
ATOM   3105  O   VAL X 437      41.142   0.040  31.489  0.00  0.00           O
ATOM   3106  N   GLN X 438      39.918  -1.761  30.849  0.00  0.00           N
ATOM   3107  CA  GLN X 438      40.813  -2.349  29.868  0.00  0.00           C
ATOM   3108  CB  GLN X 438      41.847  -3.270  30.550  0.00  0.00           C
ATOM   3109  CG  GLN X 438      42.912  -3.750  29.546  0.00  0.00           C
ATOM   3110  CD  GLN X 438      43.650  -5.006  30.022  0.00  0.00           C
ATOM   3111  OE1 GLN X 438      43.137  -6.114  29.881  0.00  0.00           O
ATOM   3112  NE2 GLN X 438      44.857  -4.847  30.571  0.00  0.00           N
ATOM   3113  C   GLN X 438      39.940  -3.123  28.867  0.00  0.00           C
ATOM   3114  O   GLN X 438      39.194  -4.033  29.248  0.00  0.00           O
ATOM   3115  N   LEU X 439      40.064  -2.761  27.583  0.00  0.00           N
ATOM   3116  CA  LEU X 439      39.447  -3.449  26.454  0.00  0.00           C
ATOM   3117  CB  LEU X 439      39.541  -2.517  25.217  0.00  0.00           C
ATOM   3118  CG  LEU X 439      38.592  -2.879  24.054  0.00  0.00           C
ATOM   3119  CD1 LEU X 439      37.099  -2.836  24.446  0.00  0.00           C
ATOM   3120  CD2 LEU X 439      38.829  -1.966  22.838  0.00  0.00           C
ATOM   3121  C   LEU X 439      40.126  -4.834  26.279  0.00  0.00           C
ATOM   3122  O   LEU X 439      41.344  -4.884  26.124  0.00  0.00           O
ATOM   3123  N   NLN X 440      39.334  -5.928  26.372  0.00  0.00           N
ATOM   3124  CA  NLN X 440      39.676  -7.376  26.396  0.00  0.00           C
ATOM   3125  CB  NLN X 440      38.410  -8.279  26.736  0.00  0.00           C
ATOM   3126  CG  NLN X 440      36.929  -7.760  26.561  0.00  0.00           C
ATOM   3127  OD1 NLN X 440      36.655  -6.577  26.771  0.00  0.00           O
ATOM   3128  ND2 NLN X 440      35.977  -8.632  26.121  0.00  0.00           N
ATOM   3129  C   NLN X 440      40.704  -7.829  25.272  0.00  0.00           C
ATOM   3130  O   NLN X 440      41.853  -7.399  25.349  0.00  0.00           O
ATOM   3131  N   LYS X 441      40.374  -8.660  24.246  0.00  0.00           N
ATOM   3132  CA  LYS X 441      41.133  -8.903  22.984  0.00  0.00           C
ATOM   3133  CB  LYS X 441      41.944 -10.222  23.088  0.00  0.00           C
ATOM   3134  CG  LYS X 441      43.012 -10.291  24.204  0.00  0.00           C
ATOM   3135  CD  LYS X 441      44.181  -9.298  24.026  0.00  0.00           C
ATOM   3136  CE  LYS X 441      45.159  -9.289  25.210  0.00  0.00           C
ATOM   3137  NZ  LYS X 441      44.543  -8.778  26.449  0.00  0.00           N
ATOM   3138  C   LYS X 441      40.321  -8.893  21.634  0.00  0.00           C
ATOM   3139  O   LYS X 441      40.870  -8.440  20.628  0.00  0.00           O
ATOM   3140  N   THR X 442      39.058  -9.370  21.574  0.00  0.00           N
ATOM   3141  CA  THR X 442      38.178  -9.566  20.390  0.00  0.00           C
ATOM   3142  CB  THR X 442      37.271 -10.813  20.616  0.00  0.00           C
ATOM   3143  CG2 THR X 442      38.044 -12.144  20.622  0.00  0.00           C
ATOM   3144  OG1 THR X 442      36.515 -10.727  21.810  0.00  0.00           O
ATOM   3145  C   THR X 442      37.298  -8.371  19.884  0.00  0.00           C
ATOM   3146  O   THR X 442      36.791  -8.472  18.765  0.00  0.00           O
ATOM   3147  N   TYR X 443      37.100  -7.263  20.632  0.00  0.00           N
ATOM   3148  CA  TYR X 443      36.476  -5.978  20.212  0.00  0.00           C
ATOM   3149  CB  TYR X 443      35.517  -5.367  21.269  0.00  0.00           C
ATOM   3150  CG  TYR X 443      34.640  -4.172  20.911  0.00  0.00           C
ATOM   3151  CD1 TYR X 443      33.280  -4.361  20.571  0.00  0.00           C
ATOM   3152  CE1 TYR X 443      32.442  -3.255  20.315  0.00  0.00           C
ATOM   3153  CZ  TYR X 443      32.956  -1.937  20.424  0.00  0.00           C
ATOM   3154  OH  TYR X 443      32.168  -0.863  20.140  0.00  0.00           O
ATOM   3155  CE2 TYR X 443      34.300  -1.740  20.830  0.00  0.00           C
ATOM   3156  CD2 TYR X 443      35.135  -2.853  21.060  0.00  0.00           C
ATOM   3157  C   TYR X 443      37.523  -4.927  19.829  0.00  0.00           C
ATOM   3158  O   TYR X 443      37.173  -4.005  19.106  0.00  0.00           O
ATOM   3159  N   THR X 444      38.790  -5.054  20.260  0.00  0.00           N
ATOM   3160  CA  THR X 444      39.921  -4.374  19.624  0.00  0.00           C
ATOM   3161  CB  THR X 444      41.210  -4.521  20.462  0.00  0.00           C
ATOM   3162  CG2 THR X 444      42.312  -3.590  19.923  0.00  0.00           C
ATOM   3163  OG1 THR X 444      41.008  -4.231  21.835  0.00  0.00           O
ATOM   3164  C   THR X 444      40.127  -4.929  18.196  0.00  0.00           C
ATOM   3165  O   THR X 444      40.488  -4.159  17.307  0.00  0.00           O
ATOM   3166  N   ASN X 445      39.862  -6.234  17.983  0.00  0.00           N
ATOM   3167  CA  ASN X 445      39.804  -6.917  16.691  0.00  0.00           C
ATOM   3168  CB  ASN X 445      39.838  -8.442  16.941  0.00  0.00           C
ATOM   3169  CG  ASN X 445      40.098  -9.266  15.673  0.00  0.00           C
ATOM   3170  OD1 ASN X 445      39.222  -9.396  14.818  0.00  0.00           O
ATOM   3171  ND2 ASN X 445      41.298  -9.840  15.548  0.00  0.00           N
ATOM   3172  C   ASN X 445      38.579  -6.495  15.850  0.00  0.00           C
ATOM   3173  O   ASN X 445      38.702  -6.380  14.631  0.00  0.00           O
ATOM   3174  N   LEU X 446      37.420  -6.245  16.489  0.00  0.00           N
ATOM   3175  CA  LEU X 446      36.192  -5.721  15.877  0.00  0.00           C
ATOM   3176  CB  LEU X 446      35.034  -5.892  16.889  0.00  0.00           C
ATOM   3177  CG  LEU X 446      33.588  -5.795  16.345  0.00  0.00           C
ATOM   3178  CD1 LEU X 446      32.614  -6.378  17.393  0.00  0.00           C
ATOM   3179  CD2 LEU X 446      33.185  -4.347  15.986  0.00  0.00           C
ATOM   3180  C   LEU X 446      36.393  -4.256  15.441  0.00  0.00           C
ATOM   3181  O   LEU X 446      36.109  -3.919  14.293  0.00  0.00           O
ATOM   3182  N   VAL X 447      36.904  -3.410  16.352  0.00  0.00           N
ATOM   3183  CA  VAL X 447      37.217  -1.999  16.138  0.00  0.00           C
ATOM   3184  CB  VAL X 447      37.470  -1.253  17.482  0.00  0.00           C
ATOM   3185  CG1 VAL X 447      38.018   0.185  17.328  0.00  0.00           C
ATOM   3186  CG2 VAL X 447      36.165  -1.144  18.297  0.00  0.00           C
ATOM   3187  C   VAL X 447      38.370  -1.818  15.143  0.00  0.00           C
ATOM   3188  O   VAL X 447      38.350  -0.782  14.496  0.00  0.00           O
ATOM   3189  N   LYS X 448      39.314  -2.770  14.954  0.00  0.00           N
ATOM   3190  CA  LYS X 448      40.349  -2.669  13.907  0.00  0.00           C
ATOM   3191  CB  LYS X 448      41.366  -3.847  13.932  0.00  0.00           C
ATOM   3192  CG  LYS X 448      41.214  -4.926  12.833  0.00  0.00           C
ATOM   3193  CD  LYS X 448      42.307  -6.012  12.786  0.00  0.00           C
ATOM   3194  CE  LYS X 448      42.329  -6.980  13.975  0.00  0.00           C
ATOM   3195  NZ  LYS X 448      43.032  -6.434  15.150  0.00  0.00           N
ATOM   3196  C   LYS X 448      39.701  -2.443  12.526  0.00  0.00           C
ATOM   3197  O   LYS X 448      40.180  -1.600  11.772  0.00  0.00           O
ATOM   3198  C1  UYB X 552      30.263  -8.763  69.168  0.00  0.00           C
ATOM   3199  O5  UYB X 552      31.294  -8.933  70.207  0.00  0.00           O
ATOM   3200  C5  UYB X 552      31.492 -10.324  70.641  0.00  0.00           C
ATOM   3201  C6  UYB X 552      32.532 -10.326  71.765  0.00  0.00           C
ATOM   3202  O6  UYB X 552      31.893  -9.837  72.994  0.00  0.00           O
ATOM   3203  C4  UYB X 552      31.910 -11.135  69.409  0.00  0.00           C
ATOM   3204  C3  UYB X 552      30.957 -10.963  68.213  0.00  0.00           C
ATOM   3205  O3  UYB X 552      31.570 -11.609  67.083  0.00  0.00           O
ATOM   3206  C2  UYB X 552      30.662  -9.492  67.869  0.00  0.00           C
ATOM   3207  N2  UYB X 552      29.544  -9.399  66.912  0.00  0.00           N
ATOM   3208  C2N UYB X 552      29.588  -9.631  65.584  0.00  0.00           C
ATOM   3209  O2N UYB X 552      30.586 -10.022  64.978  0.00  0.00           O
ATOM   3210  CME UYB X 552      28.268  -9.383  64.830  0.00  0.00           C
ATOM   3211  O4  UYB X 552      31.850 -12.556  69.763  0.00  0.00           O
ATOM   3212  C1  4YB X 553      33.103 -13.310  69.684  0.00  0.00           C
ATOM   3213  O5  4YB X 553      33.743 -13.146  68.361  0.00  0.00           O
ATOM   3214  C5  4YB X 553      34.992 -13.893  68.121  0.00  0.00           C
ATOM   3215  C6  4YB X 553      35.473 -13.567  66.699  0.00  0.00           C
ATOM   3216  O6  4YB X 553      35.634 -12.149  66.558  0.00  0.00           O
ATOM   3217  C4  4YB X 553      34.679 -15.385  68.339  0.00  0.00           C
ATOM   3218  C3  4YB X 553      34.012 -15.660  69.698  0.00  0.00           C
ATOM   3219  O3  4YB X 553      33.637 -17.048  69.744  0.00  0.00           O
ATOM   3220  C2  4YB X 553      32.751 -14.796  69.849  0.00  0.00           C
ATOM   3221  N2  4YB X 553      32.084 -15.033  71.139  0.00  0.00           N
ATOM   3222  C2N 4YB X 553      30.750 -15.161  71.282  0.00  0.00           C
ATOM   3223  O2N 4YB X 553      29.944 -15.067  70.352  0.00  0.00           O
ATOM   3224  CME 4YB X 553      30.253 -15.438  72.713  0.00  0.00           C
ATOM   3225  O4  4YB X 553      35.934 -16.152  68.276  0.00  0.00           O
ATOM   3226  C1  VMB X 554      36.046 -17.023  67.099  0.00  0.00           C
ATOM   3227  O5  VMB X 554      35.082 -18.140  67.142  0.00  0.00           O
ATOM   3228  C5  VMB X 554      35.088 -19.023  65.956  0.00  0.00           C
ATOM   3229  C6  VMB X 554      33.967 -20.042  66.148  0.00  0.00           C
ATOM   3230  O6  VMB X 554      32.703 -19.304  66.274  0.00  0.00           O
ATOM   3231  C4  VMB X 554      36.494 -19.641  65.824  0.00  0.00           C
ATOM   3232  O4  VMB X 554      36.568 -20.346  64.575  0.00  0.00           O
ATOM   3233  C3  VMB X 554      37.587 -18.559  65.824  0.00  0.00           C
ATOM   3234  C2  VMB X 554      37.462 -17.600  67.027  0.00  0.00           C
ATOM   3235  O2  VMB X 554      37.759 -18.304  68.252  0.00  0.00           O
ATOM   3236  O3  VMB X 554      38.911 -19.203  65.851  0.00  0.00           O
ATOM   3237  C1  0MA X 555      31.521 -20.122  66.566  0.00  0.00           C
ATOM   3238  C2  0MA X 555      30.289 -19.200  66.568  0.00  0.00           C
ATOM   3239  O2  0MA X 555      29.135 -20.064  66.533  0.00  0.00           O
ATOM   3240  C3  0MA X 555      30.244 -18.298  67.820  0.00  0.00           C
ATOM   3241  O3  0MA X 555      29.005 -17.563  67.834  0.00  0.00           O
ATOM   3242  C4  0MA X 555      30.399 -19.095  69.129  0.00  0.00           C
ATOM   3243  O4  0MA X 555      30.543 -18.163  70.212  0.00  0.00           O
ATOM   3244  C5  0MA X 555      31.665 -19.973  69.095  0.00  0.00           C
ATOM   3245  O5  0MA X 555      31.625 -20.816  67.874  0.00  0.00           O
ATOM   3246  C6  0MA X 555      31.827 -20.901  70.304  0.00  0.00           C
ATOM   3247  O6  0MA X 555      33.111 -21.534  70.229  0.00  0.00           O
ATOM   3248  C1  0MA X 556      39.784 -19.008  64.676  0.00  0.00           C
ATOM   3249  C2  0MA X 556      41.142 -19.664  64.963  0.00  0.00           C
ATOM   3250  O2  0MA X 556      41.988 -19.459  63.814  0.00  0.00           O
ATOM   3251  C3  0MA X 556      41.764 -19.024  66.213  0.00  0.00           C
ATOM   3252  O3  0MA X 556      43.115 -19.488  66.399  0.00  0.00           O
ATOM   3253  C4  0MA X 556      41.741 -17.478  66.249  0.00  0.00           C
ATOM   3254  O4  0MA X 556      41.482 -17.154  67.628  0.00  0.00           O
ATOM   3255  C5  0MA X 556      40.666 -16.723  65.415  0.00  0.00           C
ATOM   3256  O5  0MA X 556      40.020 -17.578  64.390  0.00  0.00           O
ATOM   3257  C6  0MA X 556      41.192 -15.478  64.689  0.00  0.00           C
ATOM   3258  O6  0MA X 556      40.073 -14.688  64.259  0.00  0.00           O
ATOM   3259  C1  0FA X 557      32.706  -9.962  74.222  0.00  0.00           C
ATOM   3260  C2  0FA X 557      32.046  -9.198  75.393  0.00  0.00           C
ATOM   3261  O2  0FA X 557      31.707  -7.871  74.950  0.00  0.00           O
ATOM   3262  C3  0FA X 557      30.771  -9.904  75.901  0.00  0.00           C
ATOM   3263  O3  0FA X 557      30.272  -9.233  77.073  0.00  0.00           O
ATOM   3264  C4  0FA X 557      31.021 -11.390  76.237  0.00  0.00           C
ATOM   3265  O4  0FA X 557      31.928 -11.494  77.357  0.00  0.00           O
ATOM   3266  C5  0FA X 557      31.653 -12.112  75.027  0.00  0.00           C
ATOM   3267  O5  0FA X 557      32.878 -11.383  74.610  0.00  0.00           O
ATOM   3268  C6  0FA X 557      32.030 -13.579  75.244  0.00  0.00           C
ATOM   3269  C1  UYB X 558      34.787  -8.220  25.315  0.00  0.00           C
ATOM   3270  O5  UYB X 558      33.649  -9.139  25.548  0.00  0.00           O
ATOM   3271  C5  UYB X 558      32.435  -8.897  24.700  0.00  0.00           C
ATOM   3272  C6  UYB X 558      31.326  -9.815  25.184  0.00  0.00           C
ATOM   3273  O6  UYB X 558      30.926  -9.288  26.487  0.00  0.00           O
ATOM   3274  C4  UYB X 558      32.751  -9.054  23.197  0.00  0.00           C
ATOM   3275  C3  UYB X 558      33.945  -8.178  22.850  0.00  0.00           C
ATOM   3276  O3  UYB X 558      34.386  -8.566  21.533  0.00  0.00           O
ATOM   3277  C2  UYB X 558      35.120  -8.304  23.823  0.00  0.00           C
ATOM   3278  N2  UYB X 558      36.123  -7.277  23.538  0.00  0.00           N
ATOM   3279  C2N UYB X 558      37.422  -7.572  23.560  0.00  0.00           C
ATOM   3280  O2N UYB X 558      37.783  -8.707  23.841  0.00  0.00           O
ATOM   3281  CME UYB X 558      38.426  -6.455  23.177  0.00  0.00           C
ATOM   3282  O4  UYB X 558      31.647  -8.502  22.368  0.00  0.00           O
ATOM   3283  C1  4YB X 559      30.982  -9.318  21.321  0.00  0.00           C
ATOM   3284  O5  4YB X 559      31.922  -9.948  20.363  0.00  0.00           O
ATOM   3285  C5  4YB X 559      31.306 -10.830  19.326  0.00  0.00           C
ATOM   3286  C6  4YB X 559      32.414 -11.383  18.420  0.00  0.00           C
ATOM   3287  O6  4YB X 559      33.354 -12.118  19.212  0.00  0.00           O
ATOM   3288  C4  4YB X 559      30.235 -10.052  18.523  0.00  0.00           C
ATOM   3289  C3  4YB X 559      29.307  -9.218  19.429  0.00  0.00           C
ATOM   3290  O3  4YB X 559      28.552  -8.335  18.581  0.00  0.00           O
ATOM   3291  C2  4YB X 559      30.100  -8.388  20.459  0.00  0.00           C
ATOM   3292  N2  4YB X 559      29.199  -7.575  21.294  0.00  0.00           N
ATOM   3293  C2N 4YB X 559      29.176  -6.228  21.293  0.00  0.00           C
ATOM   3294  O2N 4YB X 559      29.921  -5.527  20.603  0.00  0.00           O
ATOM   3295  CME 4YB X 559      28.134  -5.580  22.221  0.00  0.00           C
ATOM   3296  O4  4YB X 559      29.390 -11.035  17.798  0.00  0.00           O
ATOM   3297  C1  VMB X 560      29.452 -11.052  16.320  0.00  0.00           C
ATOM   3298  O5  VMB X 560      28.816  -9.859  15.723  0.00  0.00           O
ATOM   3299  C5  VMB X 560      28.867  -9.775  14.240  0.00  0.00           C
ATOM   3300  C6  VMB X 560      28.257  -8.438  13.829  0.00  0.00           C
ATOM   3301  O6  VMB X 560      28.993  -7.402  14.548  0.00  0.00           O
ATOM   3302  C4  VMB X 560      28.133 -10.991  13.653  0.00  0.00           C
ATOM   3303  O4  VMB X 560      28.349 -11.009  12.231  0.00  0.00           O
ATOM   3304  C3  VMB X 560      28.673 -12.306  14.237  0.00  0.00           C
ATOM   3305  C2  VMB X 560      28.724 -12.303  15.781  0.00  0.00           C
ATOM   3306  O2  VMB X 560      27.378 -12.321  16.300  0.00  0.00           O
ATOM   3307  O3  VMB X 560      27.814 -13.415  13.768  0.00  0.00           O
ATOM   3308  C1  0MA X 561      28.520  -6.031  14.382  0.00  0.00           C
ATOM   3309  C2  0MA X 561      29.463  -5.153  15.213  0.00  0.00           C
ATOM   3310  O2  0MA X 561      29.271  -3.811  14.744  0.00  0.00           O
ATOM   3311  C3  0MA X 561      29.179  -5.254  16.730  0.00  0.00           C
ATOM   3312  O3  0MA X 561      29.986  -4.299  17.440  0.00  0.00           O
ATOM   3313  C4  0MA X 561      27.697  -5.061  17.080  0.00  0.00           C
ATOM   3314  O4  0MA X 561      27.514  -5.334  18.480  0.00  0.00           O
ATOM   3315  C5  0MA X 561      26.834  -6.053  16.277  0.00  0.00           C
ATOM   3316  O5  0MA X 561      27.118  -5.848  14.836  0.00  0.00           O
ATOM   3317  C6  0MA X 561      25.326  -5.908  16.493  0.00  0.00           C
ATOM   3318  O6  0MA X 561      24.651  -6.932  15.748  0.00  0.00           O
ATOM   3319  C1  0MA X 562      28.451 -14.379  12.857  0.00  0.00           C
ATOM   3320  C2  0MA X 562      27.386 -15.370  12.356  0.00  0.00           C
ATOM   3321  O2  0MA X 562      27.994 -16.112  11.280  0.00  0.00           O
ATOM   3322  C3  0MA X 562      26.932 -16.330  13.475  0.00  0.00           C
ATOM   3323  O3  0MA X 562      26.050 -17.324  12.922  0.00  0.00           O
ATOM   3324  C4  0MA X 562      28.110 -17.013  14.198  0.00  0.00           C
ATOM   3325  O4  0MA X 562      27.592 -17.680  15.362  0.00  0.00           O
ATOM   3326  C5  0MA X 562      29.154 -15.982  14.676  0.00  0.00           C
ATOM   3327  O5  0MA X 562      29.539 -15.125  13.529  0.00  0.00           O
ATOM   3328  C6  0MA X 562      30.436 -16.585  15.260  0.00  0.00           C
ATOM   3329  O6  0MA X 562      31.259 -15.522  15.762  0.00  0.00           O
ATOM   3330  C1  0FA X 563      29.676  -9.805  27.055  0.00  0.00           C
ATOM   3331  C2  0FA X 563      29.521  -9.271  28.495  0.00  0.00           C
ATOM   3332  O2  0FA X 563      30.750  -9.508  29.211  0.00  0.00           O
ATOM   3333  C3  0FA X 563      29.219  -7.758  28.512  0.00  0.00           C
ATOM   3334  O3  0FA X 563      28.955  -7.327  29.860  0.00  0.00           O
ATOM   3335  C4  0FA X 563      28.024  -7.384  27.607  0.00  0.00           C
ATOM   3336  O4  0FA X 563      26.818  -7.976  28.133  0.00  0.00           O
ATOM   3337  C5  0FA X 563      28.243  -7.923  26.176  0.00  0.00           C
ATOM   3338  O5  0FA X 563      28.507  -9.381  26.245  0.00  0.00           O
ATOM   3339  C6  0FA X 563      27.107  -7.699  25.176  0.00  0.00           C
ATOM   3340  C1  UYB X 564      25.708  -7.033  44.052  0.00  0.00           C
ATOM   3341  O5  UYB X 564      24.761  -8.075  43.600  0.00  0.00           O
ATOM   3342  C5  UYB X 564      25.356  -9.081  42.683  0.00  0.00           C
ATOM   3343  C6  UYB X 564      24.291 -10.129  42.285  0.00  0.00           C
ATOM   3344  O6  UYB X 564      23.460  -9.652  41.165  0.00  0.00           O
ATOM   3345  C4  UYB X 564      26.559  -9.716  43.409  0.00  0.00           C
ATOM   3346  C3  UYB X 564      27.537  -8.695  44.033  0.00  0.00           C
ATOM   3347  O3  UYB X 564      28.476  -9.431  44.834  0.00  0.00           O
ATOM   3348  C2  UYB X 564      26.829  -7.638  44.913  0.00  0.00           C
ATOM   3349  N2  UYB X 564      27.710  -6.518  45.280  0.00  0.00           N
ATOM   3350  C2N UYB X 564      28.763  -6.443  46.104  0.00  0.00           C
ATOM   3351  O2N UYB X 564      29.309  -7.416  46.616  0.00  0.00           O
ATOM   3352  CME UYB X 564      29.300  -5.000  46.312  0.00  0.00           C
ATOM   3353  O4  UYB X 564      27.302 -10.507  42.412  0.00  0.00           O
ATOM   3354  C1  4YB X 565      27.322 -11.958  42.640  0.00  0.00           C
ATOM   3355  O5  4YB X 565      28.059 -12.265  43.892  0.00  0.00           O
ATOM   3356  C5  4YB X 565      28.368 -13.678  44.218  0.00  0.00           C
ATOM   3357  C6  4YB X 565      29.168 -13.689  45.529  0.00  0.00           C
ATOM   3358  O6  4YB X 565      28.370 -13.111  46.573  0.00  0.00           O
ATOM   3359  C4  4YB X 565      29.132 -14.267  43.019  0.00  0.00           C
ATOM   3360  C3  4YB X 565      28.290 -14.116  41.736  0.00  0.00           C
ATOM   3361  O3  4YB X 565      28.987 -14.736  40.637  0.00  0.00           O
ATOM   3362  C2  4YB X 565      28.062 -12.615  41.464  0.00  0.00           C
ATOM   3363  N2  4YB X 565      27.419 -12.374  40.159  0.00  0.00           N
ATOM   3364  C2N 4YB X 565      28.118 -12.043  39.049  0.00  0.00           C
ATOM   3365  O2N 4YB X 565      29.331 -11.838  39.033  0.00  0.00           O
ATOM   3366  CME 4YB X 565      27.327 -11.959  37.740  0.00  0.00           C
ATOM   3367  O4  4YB X 565      29.429 -15.687  43.235  0.00  0.00           O
ATOM   3368  C1  VMB X 566      30.820 -16.034  43.593  0.00  0.00           C
ATOM   3369  O5  VMB X 566      31.781 -15.919  42.460  0.00  0.00           O
ATOM   3370  C5  VMB X 566      33.194 -16.301  42.755  0.00  0.00           C
ATOM   3371  C6  VMB X 566      34.021 -16.251  41.459  0.00  0.00           C
ATOM   3372  O6  VMB X 566      34.293 -14.875  41.007  0.00  0.00           O
ATOM   3373  C4  VMB X 566      33.220 -17.735  43.338  0.00  0.00           C
ATOM   3374  O4  VMB X 566      34.526 -17.981  43.887  0.00  0.00           O
ATOM   3375  C3  VMB X 566      32.199 -17.984  44.458  0.00  0.00           C
ATOM   3376  C2  VMB X 566      30.796 -17.484  44.089  0.00  0.00           C
ATOM   3377  O2  VMB X 566      30.242 -18.325  43.052  0.00  0.00           O
ATOM   3378  O3  VMB X 566      32.119 -19.437  44.718  0.00  0.00           O
ATOM   3379  C1  0MA X 567      35.172 -14.847  39.812  0.00  0.00           C
ATOM   3380  C2  0MA X 567      35.522 -13.400  39.414  0.00  0.00           C
ATOM   3381  O2  0MA X 567      36.589 -13.484  38.449  0.00  0.00           O
ATOM   3382  C3  0MA X 567      34.326 -12.663  38.790  0.00  0.00           C
ATOM   3383  O3  0MA X 567      34.725 -11.389  38.249  0.00  0.00           O
ATOM   3384  C4  0MA X 567      33.574 -13.472  37.714  0.00  0.00           C
ATOM   3385  O4  0MA X 567      32.296 -12.857  37.505  0.00  0.00           O
ATOM   3386  C5  0MA X 567      33.292 -14.925  38.139  0.00  0.00           C
ATOM   3387  O5  0MA X 567      34.547 -15.521  38.650  0.00  0.00           O
ATOM   3388  C6  0MA X 567      32.766 -15.811  37.005  0.00  0.00           C
ATOM   3389  O6  0MA X 567      32.491 -17.121  37.523  0.00  0.00           O
ATOM   3390  C1  0MA X 568      32.383 -19.899  46.087  0.00  0.00           C
ATOM   3391  C2  0MA X 568      32.220 -21.429  46.108  0.00  0.00           C
ATOM   3392  O2  0MA X 568      32.798 -21.887  47.345  0.00  0.00           O
ATOM   3393  C3  0MA X 568      30.737 -21.852  46.026  0.00  0.00           C
ATOM   3394  O3  0MA X 568      30.642 -23.282  46.171  0.00  0.00           O
ATOM   3395  C4  0MA X 568      29.860 -21.156  47.083  0.00  0.00           C
ATOM   3396  O4  0MA X 568      28.482 -21.457  46.792  0.00  0.00           O
ATOM   3397  C5  0MA X 568      30.024 -19.626  47.017  0.00  0.00           C
ATOM   3398  O5  0MA X 568      31.468 -19.288  47.082  0.00  0.00           O
ATOM   3399  C6  0MA X 568      29.318 -18.860  48.145  0.00  0.00           C
ATOM   3400  O6  0MA X 568      29.444 -17.452  47.897  0.00  0.00           O
ATOM   3401  C1  0FA X 569      22.481 -10.622  40.604  0.00  0.00           C
ATOM   3402  C2  0FA X 569      21.338  -9.910  39.856  0.00  0.00           C
ATOM   3403  O2  0FA X 569      20.645  -9.043  40.763  0.00  0.00           O
ATOM   3404  C3  0FA X 569      21.897  -9.135  38.646  0.00  0.00           C
ATOM   3405  O3  0FA X 569      20.855  -8.399  37.978  0.00  0.00           O
ATOM   3406  C4  0FA X 569      22.554 -10.117  37.650  0.00  0.00           C
ATOM   3407  O4  0FA X 569      21.526 -10.942  37.059  0.00  0.00           O
ATOM   3408  C5  0FA X 569      23.601 -11.034  38.341  0.00  0.00           C
ATOM   3409  O5  0FA X 569      23.106 -11.560  39.643  0.00  0.00           O
ATOM   3410  C6  0FA X 569      24.042 -12.254  37.522  0.00  0.00           C
ATOM   3411  C1  UYB X 570      44.081  -0.980  61.829  0.00  0.00           C
ATOM   3412  O5  UYB X 570      44.908  -1.015  63.050  0.00  0.00           O
ATOM   3413  C5  UYB X 570      44.216  -1.703  64.174  0.00  0.00           C
ATOM   3414  C6  UYB X 570      45.135  -1.758  65.390  0.00  0.00           C
ATOM   3415  O6  UYB X 570      45.242  -0.426  65.983  0.00  0.00           O
ATOM   3416  C4  UYB X 570      43.782  -3.128  63.768  0.00  0.00           C
ATOM   3417  C3  UYB X 570      43.165  -3.193  62.364  0.00  0.00           C
ATOM   3418  O3  UYB X 570      43.036  -4.566  61.956  0.00  0.00           O
ATOM   3419  C2  UYB X 570      43.943  -2.411  61.289  0.00  0.00           C
ATOM   3420  N2  UYB X 570      43.195  -2.388  60.025  0.00  0.00           N
ATOM   3421  C2N UYB X 570      43.359  -3.191  58.963  0.00  0.00           C
ATOM   3422  O2N UYB X 570      44.212  -4.077  58.889  0.00  0.00           O
ATOM   3423  CME UYB X 570      42.362  -2.929  57.817  0.00  0.00           C
ATOM   3424  O4  UYB X 570      42.730  -3.542  64.727  0.00  0.00           O
ATOM   3425  C1  4YB X 571      42.975  -4.784  65.465  0.00  0.00           C
ATOM   3426  O5  4YB X 571      43.041  -5.916  64.524  0.00  0.00           O
ATOM   3427  C5  4YB X 571      43.333  -7.236  65.101  0.00  0.00           C
ATOM   3428  C6  4YB X 571      43.399  -8.255  63.956  0.00  0.00           C
ATOM   3429  O6  4YB X 571      44.453  -7.881  63.059  0.00  0.00           O
ATOM   3430  C4  4YB X 571      42.234  -7.548  66.125  0.00  0.00           C
ATOM   3431  C3  4YB X 571      42.026  -6.419  67.142  0.00  0.00           C
ATOM   3432  O3  4YB X 571      40.867  -6.749  67.934  0.00  0.00           O
ATOM   3433  C2  4YB X 571      41.818  -5.061  66.452  0.00  0.00           C
ATOM   3434  N2  4YB X 571      41.702  -4.012  67.478  0.00  0.00           N
ATOM   3435  C2N 4YB X 571      40.529  -3.658  68.042  0.00  0.00           C
ATOM   3436  O2N 4YB X 571      39.445  -4.143  67.718  0.00  0.00           O
ATOM   3437  CME 4YB X 571      40.598  -2.577  69.135  0.00  0.00           C
ATOM   3438  O4  4YB X 571      42.675  -8.716  66.882  0.00  0.00           O
ATOM   3439  C1  VMB X 572      41.815  -9.895  66.800  0.00  0.00           C
ATOM   3440  O5  VMB X 572      40.514  -9.688  67.462  0.00  0.00           O
ATOM   3441  C5  VMB X 572      39.589 -10.839  67.409  0.00  0.00           C
ATOM   3442  C6  VMB X 572      38.279 -10.384  68.062  0.00  0.00           C
ATOM   3443  O6  VMB X 572      37.770  -9.181  67.373  0.00  0.00           O
ATOM   3444  C4  VMB X 572      40.274 -12.050  68.090  0.00  0.00           C
ATOM   3445  O4  VMB X 572      39.490 -13.222  67.811  0.00  0.00           O
ATOM   3446  C3  VMB X 572      41.704 -12.308  67.560  0.00  0.00           C
ATOM   3447  C2  VMB X 572      42.550 -11.028  67.510  0.00  0.00           C
ATOM   3448  O2  VMB X 572      42.874 -10.612  68.859  0.00  0.00           O
ATOM   3449  O3  VMB X 572      42.428 -13.268  68.423  0.00  0.00           O
ATOM   3450  C1  0MA X 573      36.425  -8.744  67.789  0.00  0.00           C
ATOM   3451  C2  0MA X 573      35.990  -7.528  66.939  0.00  0.00           C
ATOM   3452  O2  0MA X 573      34.556  -7.448  67.072  0.00  0.00           O
ATOM   3453  C3  0MA X 573      36.630  -6.199  67.404  0.00  0.00           C
ATOM   3454  O3  0MA X 573      36.045  -5.100  66.678  0.00  0.00           O
ATOM   3455  C4  0MA X 573      36.470  -5.981  68.921  0.00  0.00           C
ATOM   3456  O4  0MA X 573      37.179  -4.795  69.312  0.00  0.00           O
ATOM   3457  C5  0MA X 573      37.079  -7.178  69.675  0.00  0.00           C
ATOM   3458  O5  0MA X 573      36.366  -8.398  69.231  0.00  0.00           O
ATOM   3459  C6  0MA X 573      36.989  -7.104  71.204  0.00  0.00           C
ATOM   3460  O6  0MA X 573      37.673  -8.236  71.759  0.00  0.00           O
ATOM   3461  C1  0MA X 574      43.121 -14.377  67.748  0.00  0.00           C
ATOM   3462  C2  0MA X 574      43.924 -15.173  68.794  0.00  0.00           C
ATOM   3463  O2  0MA X 574      44.246 -16.445  68.196  0.00  0.00           O
ATOM   3464  C3  0MA X 574      45.230 -14.457  69.188  0.00  0.00           C
ATOM   3465  O3  0MA X 574      45.961 -15.293  70.103  0.00  0.00           O
ATOM   3466  C4  0MA X 574      46.102 -14.126  67.963  0.00  0.00           C
ATOM   3467  O4  0MA X 574      47.219 -13.333  68.402  0.00  0.00           O
ATOM   3468  C5  0MA X 574      45.314 -13.290  66.937  0.00  0.00           C
ATOM   3469  O5  0MA X 574      44.018 -13.949  66.644  0.00  0.00           O
ATOM   3470  C6  0MA X 574      46.032 -13.096  65.594  0.00  0.00           C
ATOM   3471  O6  0MA X 574      45.261 -12.202  64.779  0.00  0.00           O
ATOM   3472  C1  0FA X 575      46.081  -0.404  67.198  0.00  0.00           C
ATOM   3473  C2  0FA X 575      46.606   1.016  67.471  0.00  0.00           C
ATOM   3474  O2  0FA X 575      47.100   1.558  66.235  0.00  0.00           O
ATOM   3475  C3  0FA X 575      45.531   1.957  68.042  0.00  0.00           C
ATOM   3476  O3  0FA X 575      46.167   3.177  68.461  0.00  0.00           O
ATOM   3477  C4  0FA X 575      44.779   1.343  69.243  0.00  0.00           C
ATOM   3478  O4  0FA X 575      45.682   1.204  70.360  0.00  0.00           O
ATOM   3479  C5  0FA X 575      44.232  -0.056  68.887  0.00  0.00           C
ATOM   3480  O5  0FA X 575      45.340  -0.901  68.380  0.00  0.00           O
ATOM   3481  C6  0FA X 575      43.554  -0.818  70.028  0.00  0.00           C
END
